# Supplementary material for: A novel high throughput screen to identify candidate molecular networks that regulate spermatogenic stem cell functions
Source: Biol Reprod. 2022 Mar 4;106(6):1175–90. doi: 10.1093/biolre/ioac048 (PMC9198950; doi:10.1093/biolre/ioac048)
Supplement: Supplemental_dataset_S1_ioac048 [file supplemental_dataset_s1_ioac048.xlsx]

## Sheet: Z < -1
Pup ID4-eGFP Bright	Ave Z score		Adult ID4-eGFP Bright	Ave Z score		Pup MFI	Ave Z score		Adult MFI	Ave Z score
Z < -1			Z < -1			Z < -1			Z < -1
ZSCAN2	-2.09223		DDX5	-2.1568		CITED1	-1.15697		CITED1	-1.08587
BCAP37	-1.01441		ARID3A	-1.40222		CREBBP	-1.18364		CREBBP	-1.49851
CDX1	-1.03276		EGR2	-1.48288		FOXM1	-1.02734		CUTL2	-1.03874
GATA4	-1.24819		IRF1	-2.26998		GCM1	-1.0137		EGR4	-1.02639
HIC1	-1.14272		ZSCAN2	-1.87844		HHEX	-1.14652		ELF3	-1.25754
HOXD8	-1.06439		CHD4	-1.8877		HIC1	-1.07925		EMX2	-1.05699
HSF1	-1.37352		HIC1	-1.91161		HMGA1	-1.01882		ERG	-1.1665
IRF1	-1.01872		BCL6	-1.2359		HOXA3	-1.09511		ESR1	-1.11428
JUND1	-1.15223		ZFP36L1	-1.31646		MXD4	-1.0395		BCL11A	-1.27807
LDB1	-1.25687		RUNX3	-1.22829		FOXC1	-1.17045		FLI1	-1.01647
SMAD3	-1.04592		CDX1	-1.58822		MYF5	-1.2858		DTX1	-1.07148
MEF2D	-1.30553		CDX2	-1.26666		POU2AF1	-1.0966		GAS7	-1.02365
MEIS1	-1.05941		CLOCK	-1.36301		RB1	-1.40893		GATA4	-1.26577
FOXC1	-1.19262		CUTL2	-1.30451		RBPSUHL	-1.09765		GATA6	-1.42067
MSL31	-1.62206		EGR4	-1.10703		SRCAP	-1.34869		GCM1	-1.56156
PHOX2B	-1.47416		ELF3	-1.81071		ZSCAN2	-1.22519		HES1	-1.06732
RBPSUHL	-1.16502		ESR1	-1.12659		ZFP42	-1.25468		HEY2	-1.165
RXRA	-1.49798		CREB1	-1.02008		ZFPM1	-1.25889		TFB2M	-1.20464
FOXP3	-1.39449		FEM1A	-1.00445		ETS1	-1.06386		HOXA3	-1.3609
SIX5	-1.22834		GABPB1	-1.05926		MTA2	-1.09492		MEF2D	-1.04551
TUB	-1.02477		GATA4	-1.61681		DMRT1	-1.03229		POU2AF1	-1.24747
USF2	-1.24299		GCM1	-1.05588		Mri1 (2410018C20RIK)	-1.01258		PSMC3	-1.40715
POLR3E	-1.47436		GFI1B	-1.02874		SMARCA5	-1.35983		RB1	-1.32053
D11BWG0280E	-1.05381		GTF2H1	-1.17875		CASKIN1	-1.12901		NCOR2	-1.27317
MYCBP	-1.08383		HESX1	-1.59097		sap18b (ENSMUSG00000061104)	-1.17052		T	-1.21757
SSBP3	-1.20723		HEY1	-1.49954					TCF12	-1.10564
SRISNF2L	-1.1		FOXQ1	-1.10213					YWHAH	-1.26347
SMARCA5	-1.36076		FOXD1	-1.17477					ZSCAN2	-1.37621
2310058J06RIK	-1.21403		TFB2M	-1.16365					ZFP67	-1.17818
TAF5L	-1.02563		HLXB9	-1.74656					ESRRA	-1.4024
SEPT10	-1.10225		HMG20B	-1.53646					POLR3E	-1.57908
CHD4	-1.49376		HMGA1	-1.15943					TLX3	-1.00773
HOXC10	-1.10104		HOXA3	-1.12148					SCMH1	-1.07757
TGIF2	-1.90791		HOXA9	-1.08915					DMRT1	-1.10216
TAF4A	-1.13142		HOXB5	-1.13851					PDLIM1	-1.01204
GTF2B	-1.01121		HOXC12	-1.16691					CITED4	-1.21206
GBX1	-1.03464		IRF2	-1.0853					FOXO1	-1.16182
HBXAP	-1.32842		KLF1	-1.47254					TNRC11	-1.06236
ST18	-1.15559		BTEB1	-1.40707					TCEB3BP1	-1.43887
CASKIN1	-1.38466		AFF3	-1.17004					TCEB2	-1.43838
ELL3	-1.12646		LBX2H	-1.25765					TCEB1	-1.6907
GCDH	-1.05684		LDB1	-1.72651					HES7	-1.30316
LOC329416	-1.12377		LHX6	-1.00162					SMARCA5	-1.03979
LOC330483	-1.35768		NEUROG1	-1.29876					TRIM16	-1.16862
LOC333654	-1.39126		RXRB	-1.04276					ZFP423	-1.24103
MAFA	-1.56388		RFX3	-1.0506					CHD4	-1.51552
9130211I03RIK	-1.23556		PAX4	-1.12282					HKR3	-1.17361
LOC433182	-1.53495		OVOL1	-1.28067					ZFP91	-1.15642
Zfp141 (BC063263)	-1.21001		NRL	-1.13132					SRCAP	-1.17145
Gm14432 (OTTMUSG00000016609)	-1.30643		NRF1	-1.05688					CENTB5	-1.00167
ENSMUSG00000061104	-1.07167		SIAH2	-1.09488					SP7	-1.21434
SRCAP	-1.64945		NCOR2	-1.04916					ZFP287	-1.00716
			SOX17	-1.00828					HDAC10	-1.03704
			SREBF1	-1.07108					GLIS3	-1.67533
			SUPT6H	-1.21684					TGIF2	-1.43223
			TCF12	-1.47236					EP300	-1.5875
			TCF15	-1.03085					LOC333654	-1.35787
			TCF20	-1.44439					LOC434373	-1.11691
			TCF21	-1.06909					Mri1 (2410018C20RIK)	-1.184
			TCF3	-1.36462
			TCF7L2	-1.3698
			UBTF	-1.25575
			TRIM28	-1.121
			ESRRA	-1.41639
			POLR3E	-1.25399
			BATF	-1.10718
			TBX21	-1.19793
			SUV39H2	-1.19759
			LASS4	-1.00273
			ANKRA2	-1.26535
			ASCC1	-1.23378
			SSBP3	-1.0134
			PCQAP	-1.27326
			PTGES2	-1.68485
			SDCCAG33	-1.01351
			ASB10	-1.06041
			ASH1L	-1.20685
			TIEG3	-1.07769
			D130006K24RIK	-1.78322
			GTF2B	-1.09296
			LOC269389	-1.01051
			LOC333654	-1.06848
			Gm14432 (OTTMUSG00000016609)	-1.1892
			LOC100040573	-1.06705
			SRCAP	-1.24339
			WBSCR14	-1.1012
			TNRC11	-1.21931
			POLD3	-1.33018

## Sheet: Z > 1
Pup ID4-eGFP Bright	Ave Z score		Adult ID4-eGFP Bright	Ave Z score		Pup MFI	Ave Z score		Adult MFI	Ave Z score
Z > 1			Z > 1			Z > 1			Z > 1
TFDP1	2.27496		ATF7IP	3.83312		ISGF3G	2.60084		MEIS1	2.07289
NSBP1	2.08444		MLLT7	2.52189		NCOA3	2.26965		FOXK1	2.49734
ATF7IP	2.19937		1700034P14RIK	2.14154		NKX6-1	2.16614		PAX6	2.82594
ETV5	2.46644		SATB2	2.28001		PITX1	2.73358		NMYC1	2.99058
RLF	2.38054		NR1H3	3.14125		PML	2.74877		PGRMC2	2.33093
LMX1A	2.56361		PHB	1.06023		POU5F1	2.37539		THRAP3	2.09726
EHF	2.22396		ETV5	1.40697		RXRA	2.08753		MRTF-B	2.08442
NR0B1	1.11238		NR1I3	1.43504		SIX2	2.2921		DMRT3	2.11498
ALX3	1.45647		CDKN2B	1.12883		SMARCA3	2.42311		Gatad2a (BC031407)	3.2153
BARX2	1.70538		CDYL	1.06875		ISGF3G	2.60084		BMI1	1.16748
NR1I3	1.25726		EBF1	1.6435		ACTN2	1.06422		HOXC13	1.00353
CBFA2T1H	1.00485		CNBP1	1.14506		ADNP	1.01255		ID4	1.09833
CREB1	1.00104		ERF	1.01071		NR0B1	1.58912		KLF3	1.24282
CRY1	1.11668		GSC	1.00975		AR	1.59329		LMYC1	1.04673
CTBP2	1.39224		ISL1	1.103		ATBF1	1.01126		SMAD2	1.77841
CUTL1	1.14841		MAF	1.00415		ATF4	1.40135		SMAD6	1.13462
DAXX	1.09806		MAFK	1.3371		BMI1	1.01766		MAF	1.0852
DDEF1	1.30165		ASCL1	1.01361		EHF	1.36008		MAFG	1.20498
DLX1	1.79409		MAX	1.26594		FOXL1	1.1232		MAFK	1.66737
DLX5	1.47337		MAZ	1.19947		FLI1	1.28573		ASCL1	1.09443
DNMT1	1.10722		MBD1	1.04879		FOS	1.14194		MAX	1.56094
EBF1	1.49528		MBD2	1.35869		HOXC13	1.3824		MAZ	1.69646
EGR1	1.91203		MDM2	1.45348		ID4	1.57733		MDS1	1.52199
ESX1	1.17219		MECP2	1.32087		KLF12	1.23096		MECP2	1.5185
ETV1	1.15172		MEF2B	1.36458		KLF4	1.90147		MEF2A	1.19892
GATA1	1.16681		MEIS1	1.60035		MAZ	1.36984		MEF2B	1.13726
HOXC13	1.06386		MEN1	1.24387		NEUROD1	1.7202		MEOX2	1.05628
ID4	1.26254		MESP2	1.12705		NFE2L2	1.8266		MNT	1.0525
KLF2	1.07421		FOXD2	1.0752		NFIA	1.8879		MSL31	1.53828
LHX3	1.07612		MIST1	1.32392		NFIL3	1.21193		MTF1	1.57415
MTF1	1.04677		FOXK1	1.1835		NFYA	1.49721		MYB	1.35245
NAB1	1.8552		MTF1	1.04677		NKX2-3	1.29403		MYT1L	1.2758
NCOA2	1.05301		MYB	1.71533		UHRF1	1.49342		NFE2L3	1.25127
NEUROD2	1.07773		MYC	1.4063		SQSTM1	1.5579		NKX2-3	1.52731
NFATC2	1.21323		NMYC1	1.57088		MYBBP1A	1.51765		NKX3-1	1.57174
OTX1	1.02538		NOTCH2	1.31441		PBX1	1.21354		NKX6-1	1.0271
MYBBP1A	1.14785		PAX6	1.72331		POU3F3	1.98564		NOTCH2	1.23775
PAX6	1.21091		PML	1.5586		POU4F1	1.63639		NPAS1	1.26345
PCAF	1.15952		STAT2	1.1033		PPARBP	1.0534		SQSTM1	1.53293
PHB	1.46416		THOC4	1.16754		RARG	1.91367		PAX3	1.33045
PML	1.49895		TFDP1	1.66123		ETV5	2.0593		PHB	1.21989
SIX2	1.18668		TIAL1	1.5678		ATF7IP	1.36082		POU4F2	1.02287
SMARCA4	1.5313		TIEG1	1.17638		RELB	1.57973		PPARA	1.06912
SOX15	1.24338		TRIM24	1.7872		RING1	1.18115		PROX1	1.12099
STAT2	1.61136		TLX1	1.26887		RNF2	1.10246		REL	1.02328
TBX3	1.43486		NR2C2	1.30865		RNF4	1.36649		RFX1	1.15881
TIAL1	1.3156		TOB1	1.66007		FOXP3	1.98433		RNF2	1.97263
TIEG1	1.12049		TRP53	1.30902		SIAH2	1.14064		KHDRBS1	1.21267
NR2C2	1.00778		UNCX4.1	1.25312		SKIL	1.08283		SMARCA3	1.2167
TOB1	1.51346		ATRX	1.08543		SMARCA4	1.85731		STAT2	1.07948
BAZ1B	1.27151		NSEP1	1.6747		IGHMBP2	1.4155		TCEA1	1.28169
ZFP57	1.06032		YY1	1.3461		SOX6	1.15558		THOC4	1.34752
ING1	1.19513		ZFPM1	1.16951		STAT5A	1.26198		TFDP1	1.72841
E2F6	1.01962		E2F7	1.09288		TBX3	1.01519		TRIM24	1.62069
PIAS1	1.03233		IRF3	1.22715		TCF15	1.82076		NR2C2	1.25512
GBIF	1.87771		ZFP326	1.19968		ZFP354A	1.48578		TOB1	1.32339
ASB1	1.71545		PUS1	1.59281		TCF3	1.65436		TRP53	1.95205
LASS2	1.05599		NCOA6	1.58356		FBXW7	1.37225		NR1H3	1.82754
SSBP4	1.40491		CSEN	1.30741		NSBP1	1.36256		UTF1	1.40142
PBX4	1.14325		PIAS1	1.08029		E2F7	1.05269		ATF7IP	1.04634
RBM9	1.5251		RNF14	1.00052		IRX5	1.33178		MLLT7	1.53225
HMGB2	1.03185		ASB1	1.07029		sowahb (5730467H21RIK)	1.01151		PUS1	1.33346
SNAPC2	1.16938		LZTR1	1.09134		LMX1A	1.03846		ELF4	1.81113
BARHL2	1.18826		1500004O14RIK	1.07895		RNPC2	1.26614		ZFP110	1.57281
ZFP339	1.92326		2210404G23RIK	1.68169		CLP1	1.25636		ASB1	1.13495
SCML2	1.37719		PHF5A	1.30391		Skor1 (C230094B15RIK)	1.12861		SSBP2	1.07341
SURB7	1.11067		GTF2F2	1.13027		Hdac4 (4932408F19RIK)	1.42299		Mri1 (2210404G23RIK)	1.06331
LMO1	1.1958		2610031L17RIK	1.18804		TAF3	1.05143		ppp1r27 (1110033I14RIK)	1.0703
NR3C2	1.25923		CNOT8	1.35675		LOC211151	1.37928		Ankrd46 (1110054N06RIK)	1.57654
BRDT	1.26262		THRAP6	1.49564		MLR2	1.06473		prpf6 (2610031L17RIK)	1.441
MTA1	1.05771		ZFP219	1.37639		L3MBTL2	1.05466		CNOT8	1.61242
ASB10	1.70918		HDAC8	1.00623		JARID1A	1.38473		Pir (2310042L19RIK)	1.18291
OTX3	1.00405		ASB12	1.35891		TADA2L	1.15406		TRIP13	1.84017
GABPB2	1.18577		PGRMC2	1.38988		BTF3	1.30539		THRAP6	1.47164
BTF3	1.15726		4933413G11RIK	1.43222		TRERF1	1.64215		MED6	1.00611
RARB	1.04522		CHES1	1.46832		GMEB2	1.09562		TRIM32	1.89813
TRERF1	1.02653		BCOR	1.55847		PBXIP1	1.42655		ZFP219	1.66669
TARDBP	1.2843		GTF2A1LF	1.76238		BC031407	1.23395		PRDM16	1.14368
IRF2BP2	1.35598		D10ERTD516E	1.07369		ZBTB16	1.06563		Hexim2 (4933402L21RIK)	1.12931
			ANKRD3	1.51895		IRF2BP2	1.01184		ARID5B	1.21621
			2600017A12RIK	1.20974		POU2F1	1.10703		CHES1	1.75266
			2810031J10RIK	1.52112					CIC	1.37594
			DNTTIP1	1.12643					Gtf3c2 (1300004C11RIK)	1.15197
			TAX1BP3	1.4601					GTF2A1LF	1.12081
			TBX18	1.72301					cand1 (D10ERTD516E)	1.31735
			2210008I11RIK	1.19869					LASS5	1.73098
			SSBP4	1.03096					DDX54	1.57954
			ARID2	1.12847					htatsf1 (2600017A12RIK)	1.44847
			9430034D17RIK	1.84835					Gpbp1 (1700034P14RIK)	1.92761
			C030011J08RIK	1.74611					TBX18	1.18802
			EHMT1	1.23812					MRSB	1.48748
			CREB3L4	1.6987					Nkrf (9430034D17RIK)	1.37764
			ASB8	1.58767					Ankrd55 (C030011J08RIK)	1.31229
			9530049C15RIK	1.38295					EHMT1	1.4397
			ABTB1	1.02383					SP2	1.72067
			PBX4	1.32373					HDAC9	1.19074
			MYNN	1.3151					ZFP202	1.21731
			ZFP202	1.58363					ETV5	1.77288
			JUNDM2	1.09113					LOC211151	1.0804
			SMARCD2	1.07578					SATB2	1.02636
			SCML2	1.72636					BTF3	1.46965
			RLF	1.06262					TRERF1	1.15331
			LMO1	1.08228					ELYS	1.03135
			HIVEP1	1.42344					Zmynd8 (3632413B07RIK)	1.71193
			9430023B20RIK	1.10392					PIAS3	1.4565
			LZTS1	1.1828					JMJD2A	1.08044
			LOC211151	1.08583					TARDBP	1.0187
			Mll1	1.28974					LOC232286	1.3974
			L3MBTL2	1.21047					ANKRD26	1.01344
			TADA2L	1.00017					ZEC	1.213
			BTF3	1.20788					Arhgap35 (6430596G11RIK)	1.46006
			RARB	1.43994					ZFP612	1.04036
			3632413B07RIK	1.5368					ANKRD25	1.35466
			THRAP3	1.3854					ZBTB16	1.22895
			TARDBP	1.57529					G431002C21RIK	1.15049
			BC031407	1.02907					ARID4A	1.71505
			DAXX	1.07915					HOMEZ	1.13442
			DNMT1	1.04312					LASS6	1.13745
			EHF	1.43649					DMRTA1	1.0733
									DMRTA2	1.07165
									ONECUT3	1.02813
									MLLT6	1.19311
									LOC268809	1.39068

## Sheet: ΔZ pup v. adult
Candidates flagged in Pup versus Adult Z score comparison
	ID4-eGFP Bright analysis	Ave Z score		MFI analysis	Ave Z score
ΔZ > 2	NR0B1	2.28167		PITX1	3.07148
	DLX1	2.21868		ELYS	3.19316
	EGR1	2.51355		NMYC1	3.22824
	MBD2	2.23197		FOXL1	2.03352
	MEIS1	2.65976		ISGF3G	2.16671
	MYB	2.2226		KLF4	2.77275
	MYC	2.00904		SMAD2	2.20953
	NAB1	2.20885		MAFK	2.26216
	TBX3	2.0543		MDS1	2.06854
	NR1H3	2.47019		MECP2	2.10928
	PUS1	2.16819		FOXK1	2.26183
	ANKRD3	2.093		MYB	2.3004
	zfp444 (2810031J10RIK)	2.10518		NFIA	2.04423
	gbpb1 (1700034P14RIK)	2.69621		PAX6	2.67352
	EHMT1	2.01368		POU3F3	2.57577
	ASB8	2.03238		FOXP3	2.90448
	ZFP339	2.05973		TCF15	2.33133
	LMX1A	2.34861		TCF3	2.33575
	ASB10	2.76959		CNOT8	2.12169
	SATB2	2.63922		TRIP13	2.17765
	Pou6f2 (D130006K24RIK)	2.20932		PGRMC2	2.69153
				DDX54	2.2238
				gbpb1 (1700034P14RIK)	2.41323
				SP2	2.06111
				DMRT3	2.19055
ΔZ 1-2	ALX3	1.81676		ACTN2	1.08555
	AR	1.35281		NR0B1	1.8641
	ATF1	1.15302		AIP	1.6701
	BARX2	1.49802		BCL6B	1.12925
	BCL10	1.186		BRCA1	1.09084
	BCL3	1.13446		DLX4	1.00463
	BCL6	1.21034		ELK4	1.21843
	SMYD1	1.82703		FOXD4	1.06043
	ZFP36L1	1.37527		FOXF2	1.37261
	CBFA2T2H	1.18598		FKHL18	1.31742
	CBL	1.58228		FOS	1.94541
	CD80	1.0123		FOSL2	1.12258
	CDYL	1.27118		GATA4	1.2324
	CLOCK	1.43256		GLI	1.02979
	CTBP2	1.31627		HHEX	1.50945
	CUTL2	1.45344		HOXA9	1.01524
	DDEF1	1.1186		HOXB13	1.29382
	DDX5	1.78643		LHX8	1.45731
	E2F5	1.02882		MXD4	1.08352
	ELL	1.43591		SMAD1	1.06296
	EPC1	1.03135		SMAD6	1.01168
	ESR1	1.35169		SMAD7	1.12492
	ESX1	1.47447		MAF	1.38683
	EZH2	1.53154		MAFG	1.52041
	FEM1B	1.31199		ASCL1	1.93613
	FOXM1	1.38545		MBD1	1.23674
	GABPB1	1.39768		MDM2	1.28693
	GATA1	1.02233		MEF2A	1.80691
	GFI1B	1.16489		MEF2B	1.66833
	HCFC1	1.06751		MEIS1	1.54458
	HEY1	1.58545		MEOX1	1.13797
	FOXQ1	1.03707		MEOX2	1.46152
	HLXB9	1.93952		FOXC1	1.6681
	NR4A1	1.05155		FOXD2	1.25987
	FOXA3	1.02107		MIST1	1.28929
	HOXA9	1.32648		MRG2	1.39771
	HOXC13	1.3587		MSC	1.00431
	HOXD8	1.19021		MSL31	1.61688
	HSF1	1.19027		MSX2	1.60228
	IRF1	1.25126		MTF1	1.37383
	KLF1	1.79042		MXI1	1.60943
	KLF12	1.32363		MYF5	1.5943
	AFF3	1.60052		MYOG	1.5625
	LBX1H	1.05129		MYT1L	1.77062
	LBX2H	1.24144		NCOA3	1.82629
	LHX3	1.64799		NFE2L2	1.83572
	LHX6	1.04966		NFE2L3	1.14929
	MAD	1.52939		NFIL3	1.60157
	MAF	1.44316		NKX3-1	1.47045
	MAFG	1.07096		NKX6-1	1.13905
	MAFK	1.30501		NPAS1	1.13319
	MAZ	1.58484		MYBBP1A	1.46437
	MBD1	1.68942		PAX7	1.2401
	MDM2	1.45748		PBX1	1.52295
	MEF2A	1.04607		PHTF1	1.14934
	MEF2B	1.41383		PITX3	1.33379
	MEN1	1.06032		PKNOX1	1.1366
	MESP2	1.24746		PML	1.82779
	FOXC1	1.75571		PHOX2B	1.03119
	FOXD2	1.09358		POU4F1	1.64654
	MIST1	1.67993		POU5F1	1.77784
	MIZ1	1.43661		PROP1	1.13332
	MNT	1.66163		PROX1	1.30349
	MRG1	1.329		PSMC3	1.17997
	MRG2	1.289		RARG	1.69557
	MSL31	1.56911		RELB	1.60365
	MXI1	1.84738		RFX3	1.21854
	NAB2	1.20076		RNF4	1.41944
	NCOA2	1.18378		RXR1	1.99047
	NCOA3	1.14163		NR1H4	1.16083
	NEUROD2	1.14626		KHDRBS1	1.43632
	NFATC2	1.58562		SIAH2	1.07498
	NFE2	1.05599		SIN3A	1.03502
	NFE2L1	1.31576		SIX2	1.66004
	NFE2L3	1.0926		SKD3	1.0917
	NFIX	1.01882		SKIL	1.15792
	NOTCH2	1.6873		SMARCA3	1.20641
	MYBBP1A	1.62761		SMARCA4	1.09743
	PBX2	1.24731		SMARCC1	1.04092
	RFXANK	1.0272		IGHMBP2	1.47341
	NKX1-2	1.86926		NCOR2	1.20889
	SMARCA4	1.00916		SOX18	1.56035
	SMARCC1	1.19012		SOX3	1.356
	SOX15	1.46287		SOX6	1.07429
	SOX17	1.21778		STAT5A	1.1013
	TAF1B	1.15621		T	1.52984
	TBP	1.38425		TAF1A	1.19705
	TCF12	1.95987		TAF1B	1.35933
	TCF20	1.6544		TAF1C	1.09035
	TCF21	1.54291		TBR1	1.18193
	TCF3	1.90135		TBX3	1.76595
	THOC4	1.03136		TBX4	1.72733
	THRB	1.13443		TBX5	1.22024
	TRP53	1.2634		ZFP354A	1.70151
	TWIST1	1.09216		TCF20	1.07896
	UNCX4.1	1.28265		THOC4	1.20623
	VAV1	1.07485		TRIM24	1.60337
	NSEP1	1.52794		TLE2	1.23984
	YY1	1.26995		NR2C2	1.07852
	ZFPM2	1.64344		TRP53	1.89536
	ETS2	1.23262		TTF1	1.14506
	AL033326	1.05622		UBE1C	1.47627
	ZFHX1B	1.23908		UNCX4.1	1.10432
	ESRRG	1.01582		Nr1h3	1.92147
	NR5A1	1.11216		UTF1	1.32503
	E2F6	1.6678		ZFPM1	1.39693
	KEAP1	1.115		VAX2	1.24193
	NSBP1	1.98914		FBXW7	1.80557
	IRX4	1.26204		KLF13	1.43427
	BATF	1.46113		NSBP1	1.11201
	HTATIP2	1.16813		E2F7	1.06677
	ATF7IP	1.63375		IRX5	1.15256
	ZFP326	1.2619		MLLT7	1.21647
	MLLT7	1.78282		PUS1	1.19685
	NUPR1	1.03276		snd1 (AL033314)	1.13519
	ZFP113	1.26813		PLAG1	1.63867
	CSEN	1.39067		ASCL3	1.15126
	GBIF	1.50451		TBX21	1.29383
	INSM2	1.07404		SHANK3	1.02533
	TBX21	1.64225		WBSCR14	1.40344
	TNRC11	1.3902		ZFP110	1.35294
	MLLT1	1.03841		Tsfm (2310050B20RIK)	1.06917
	ASB2	1.27916		SSBP2	1.05076
	1500004O14RIK	1.11304		SEC14L2	1.31301
	2210404G23RIK	1.04422		Ankrd46 (1110054N06RIK)	1.11367
	SEC14L2	1.18642		TULP4	1.60399
	POLD3	1.30177		ASB11	1.04674
	smarcc2 (5930405J04RIK)	1.01294		Prpf6 (2610031L17RIK)	1.54156
	GTF2F2	1.19058		Pir (2310042L19RIK)	1.20308
	PHF5A	1.22574		THRAP6	1.86493
	ANKRA2	1.17946		TRIM32	1.10233
	foxk2 (1110054H05RIK)	1.26757		ZFP219	1.56221
	prpf6 (2610031L17RIK)	1.20858		ASB12	1.75808
	CNOT8	1.19489		TAF15	1.09051
	THRAP6	1.84676		CRSP7	1.31992
	ZFP219	1.35736		ANKIB1	1.14495
	ASB12	1.381		DMRTC2	1.24367
	TAF15	1.15759		ARID5B	1.51544
	PGRMC2	1.33779		CHES1	1.85758
	Hsfy2 (4933413G11RIK)	1.5617		CIC	1.14091
	DMRTC2	1.27417		Gtf3c2 (1300004C11RIK)	1.97231
	BCOR	1.82946		GTF2A1LF	1.12152
	GTF2A1LF	1.44709		Cand1 (D10ERTD516E)	1.60174
	cand1 (D10ERTD516E)	1.39715		LASS5	1.96101
	lass5	1.02616		NANOG	1.27054
	Htatsf1 (2600017A12RIK)	1.09914		ANKRD3	1.08027
	TAX1BP3	1.65667		Htatsf1 (2600017A12RIK)	1.76221
	TBX18	1.45472		Zfp444 (2810031J10RIK)	1.04555
	mib2 (2210008I11RIK)	1.99791		tonsl (2810439M11RIK)	1.34107
	nkrf (9430034D17RIK)	1.14463		CYLD	1.36963
	ankrd55 (C030011J08RIK)	1.19336		TBX18	1.16124
	Csrnp3 (A330102K23RIK)	1.20225		MRSB	1.43741
	CREB3L4	1.30182		ankrd55 (C030011J08RIK)	1.02502
	Zfp449 (9530049C15RIK)	1.89053		EHMT1	1.67114
	TNRC4	1.00967		HDAC9	1.18729
	Tsc22 (0610009M14RIK)	1.1558		ABTB1	1.14923
	ASB15	1.02581		ZFP202	1.04631
	HDAC9	1.02789		SRISNF2L	1.04989
	ABTB1	1.71166		ZFP423	1.35618
	MYNN	1.62316		SEPT10	1.20101
	ZFP202	1.10316		SCML2	1.34873
	GTF2A1	1.68668		SUPT16H	1.19145
	SMARCD2	1.53768		VSX1	1.15502
	SMARA5	1.72556		ASB10	1.14367
	SLC4A10	1.1845		KLF16	1.10007
	PTGES2	1.76502		HDAC10	1.58886
	HMGB2	1.17303		RNPC2	1.76188
	SNAPC2	1.39454		HAVCR2	1.56105
	ETV5	1.05947		ASH1L	1.35892
	GCM2	1.06259		skor1 (C230094B15RIK)	1.86658
	RLF	1.31792		TAF3	1.38812
	BAT8	1.29223		KCNH8	1.14418
	HIVEP1	1.33213		GABPB2	1.32749
	BRDT	1.00479		JARID1A	1.28057
	FOXN4	1.08403		THRAP5	1.48026
	OTX3	1.34842		Pou6f2 (D130006K24RIK)	1.18872
	CENTB5	1.1169		GLIS3	1.69876
	UBN1	1.13106		IFI205	1.16935
	TIEG3	1.90677		THRAP3	1.30036
	mkx (9430023B20RIK)	1.33258		tmf1 (LOC232286)	1.28424
	GABPB2	1.91253		ANKRD26	1.26483
	L3MBTL2	1.05124		GTF3C1	1.32291
	AXUD1	1.37109		gatad2a (BC031407)	1.98135
	THRAP5	1.27387		ZFP612	1.67084
	UGP2	1.23388		ANKRD25	1.37176
	ATF6	1.44017		A530090G11RIK	1.01147
	TGIF2	1.84718		TCEAL1	1.33074
	Zmynd8 (3632413B07RIK)	1.20942		ankrd52 (G431002C21RIK)	1.40285
	TAF4A	1.04592		ARID4A	1.55728
	GBX1	1.11817		MRTF-B	1.78046
	tox2 (LOC269389)	1.22319		ST18	1.04415
	maml2 (BC032967)	1.2381		DMRTA2	1.33036
	IRF2BP1	1.34157		TBX22	1.13646
	ankar (4932422E22RIK)	1.25531		ONECUT3	1.05842
	FUSE	1.08631		ZFP277	1.02133
	THRAP1	1.24635		CASKIN1	1.00621
	LOC329416	1.33163		CYLN2	1.03618
	MAFA	1.904		taf1 (B430306D02RIK)	1.13552
	zfp174 (LOC385674)	1.25712		TAF2	1.50932
	TAF9B	1.22858		CRTC1	1.28195
	LOC433182	1.67459		FOXR1	1.34481
	CREG1	1.02437		LOC433182	1.1128
	MAML3	1.16071		CREG1	1.39188
	MTERF	1.34831		HDAC1	1.13638
	LOC665211	1.39596		zfp141 (BC063263)	1.45773
	LOC100040573	1.04775
	DLX5	1.60679
	Arid3A	1.50173
	DRPLA	1.73772
	EGR2	1.74226
	ELF3	1.96574
	EMX1	1.60471
	ENO1	1.25815
	EOMES	1.02627
	CNBP1	1.35548
	DDIT3	1.08709

## Sheet: Z scores_replicates_GFP Bright
	ID4-eGFP Bright Z scores for individual replicates
Gene name	PD6-8 #1	PD6-8 #2	PD6-8 #3	Ave Z score PD6-8	Adult #1	Adult #2	Adult #3	Ave Z score Adult	Ave Z score all 6 replicates
Plate 1
ABL1	-0.675941	-0.71489	-0.233555	-0.54102	0.296683	-1.70917	-0.802719	-0.738401	-0.639932
ACTN2	1.90753	-0.384016	0.424226	0.648443	1.74575	-0.59883	-0.590983	0.185314	0.417281
Adnp	0.948399	-0.651866	-0.352515	-0.01799	0.296683	0.00758445	-1.19857	-0.298102	-0.158381
AEBP1	-0.428422	-0.71489	-1.20623	-0.78089	1.07768	-0.393845	-0.747484	-0.0212176	-0.402199
AEBP2	1.01028	-1.49743	-0.709395	-0.3975	0.503693	-0.069285	-0.950014	-0.171868	-0.285359
NR0B1	3.70205	-1.7968	1.43189	1.10967	-0.296119	-1.47002	-1.74172	-1.16929	-0.0284527
AHR	1.1031	-1.46067	-0.0236248	-0.12702	-1.03947	0.494424	-1.83378	-0.792943	-0.460004
AIP	0.376014	-1.69176	-0.688403	-0.66674	-0.0420607	-0.43655	-1.79696	-0.758523	-0.713286
AIRE	-0.0880843	-0.646615	-1.0103	-0.57975	-0.352576	-0.385304	-2.24805	-0.995309	-0.788487
ALX3	4.27443	0.356513	-0.261545	1.45696	0.240226	-0.0949082	-1.22619	-0.360291	0.548088
ALX4	1.44344	-1.53945	-0.429489	-0.17435	-0.935968	-1.35898	0.0258134	-0.756379	-0.465773
ANKFY1	0.871051	-0.935473	-1.22722	-0.42822	0.889485	-1.18816	-0.655424	-0.318034	-0.374291
FABP4	0.314132	0.00462981	-0.429489	-0.03609	0.729522	-0.0778261	-0.342423	0.103091	0.0330911
APEX1	0.654471	-1.9386	1.16598	-0.04159	0.00498706	0.417555	0.486109	0.302884	0.13175
NR2F2	0.592593	-0.882953	0.0673437	-0.07447	-0.625453	-0.829439	-0.434482	-0.629791	-0.352065
AR	1.84566	-0.809426	0.284275	0.439629	-0.48431	-2.30704	0.0534311	-0.91264	-0.236236
PHOX2A	0.577121	-0.0688979	0.508198	0.337843	0.15554	-0.820898	0.59658	-0.0229258	0.15794
Arnt	1.67549	-1.42916	-0.086604	0.053405	-0.540767	-0.0863671	-0.333217	-0.320117	-0.133438
ARNT2	0.979341	-0.468048	-0.751381	-0.0786	-0.343166	-0.342599	-0.4621	-0.382622	-0.231326
ARNTL	-0.242783	-1.22958	-0.870342	-0.77925	0.164949	-0.803815	-2.04552	-0.894795	-0.837849
ARX	0.468834	-1.23484	1.13099	0.119518	-0.587815	0.409014	0.559757	0.126985	0.124324
ATBF1	1.02575	-1.02476	-0.170576	-0.0562	0.296683	1.29728	0.274373	0.62278	0.283126
ATF1	0.592593	-1.30836	-0.492468	-0.40181	1.0024	0.955641	0.292785	0.750275	0.173765
ATF2	1.08763	-1.29261	1.56485	0.450323	0.503693	0.656704	0.881964	0.680787	0.567039
ATF3	0.190374	-1.38189	0.424226	-0.25657	-0.766596	-0.769651	0.937199	-0.199683	-0.227723
ATF4	1.24233	-0.342001	1.38991	0.760776	-0.173794	-0.615912	1.0937	0.101331	0.432371
ATM	0.592593	-0.68863	-0.548449	-0.21379	-0.154975	-0.786733	0.59658	-0.115043	-0.164936
ATOH1	2.88214	-0.993245	-0.772374	0.373638	-0.870101	-0.060744	-0.176717	-0.369187	0.00149308
Neurog3	-0.706881	-0.756906	-1.17124	-0.87612	-0.606634	-1.26503	0.375638	-0.498676	-0.688509
ATP6V0A1	1.21139	-0.089906	-0.268542	0.284823	0.456645	-0.35114	-0.609395	-0.167963	0.0581754
HNRPD	0.778231	-1.22433	0.207299	-0.07999	-0.126747	-0.564666	-0.0846576	-0.25869	-0.169145
BACH1	0.174905	-1.31361	-0.0166244	-0.38508	1.70812	-1.47856	-1.58522	-0.451888	-0.4185
BAPX1	0.190374	-1.5447	0.403233	-0.3178	-0.550176	-0.35114	-0.241158	-0.380825	-0.348928
BARD1	-0.335603	-2.4638	0.403233	-0.79949	-1.05829	-1.81166	0.44008	-0.809957	-0.80434
BARX1	0.932929	-1.53945	-0.940318	-0.51383	-0.456081	-1.20524	0.789904	-0.290474	-0.403043
BARX2	2.29428	2.1947	0.62716	1.70419	0.0143966	-0.27427	0.881964	0.207363	0.956372
BCL6B	2.71197	-1.6865	0.648153	0.556644	0.0143966	-0.897767	-0.21354	-0.365637	0.0961181
BCAP37	-0.0262046	-1.7968	-1.22022	-1.01209	-0.860692	-0.983178	-0.554159	-0.799343	-0.906876
BCL10	0.0356751	-0.998497	-0.212562	-0.39139	0.00498706	0.759197	1.61844	0.794207	0.201206
BCL3	0.236784	-0.44704	-0.57644	-0.26114	1.83985	1.10084	-0.324011	0.872226	0.304997
BCL6	2.09317	-1.16656	-1.0033	-0.02366	-1.0677	-1.83728	-0.802719	-1.2359	-0.630731
PRDM1	-0.521242	-0.819929	-0.268542	-0.53606	0.174359	-1.06859	-0.406865	-0.433698	-0.485135
							-4.47588
BMI1	0.90199	-1.46067	0.718128	0.051788	0.56956	-0.154696	0.974023	0.462962	0.258056
BNC1	1.61361	-0.877701	1.58584	0.770908	0.757751	0.579835	-0.139893	0.399231	0.586573
SMYD1	3.03684	-1.75478	1.30593	0.860187	-0.851282	-1.59813	-0.443688	-0.964368	-0.0508521
BRCA1	0.824639	-0.105662	-0.828356	-0.03489	0.136721	-1.32482	0.486109	-0.233997	-0.135228
BRCA2	1.70643	-0.525819	0.186306	0.455285	-0.249071	0.46026	-0.00180436	0.069795	0.262716
ZFP36L1	0.654471	-0.951229	0.473212	0.057921	-0.983016	-2.37537	-0.590983	-1.31646	-0.628819
ZFP36L2	0.716353	-1.82306	0.949052	-0.05435	-0.568996	-1.92269	-0.324011	-0.938567	-0.495559
KLF5	-0.320133	-0.998497	-1.62609	-0.97849	0.99299	-1.33336	-1.53919	-0.626521	-0.804047
BTG1	2.37163	-1.70226	1.32693	0.662917	0.767161	-0.6757	0.255961	0.115807	0.39062
BTG2	1.93847	-0.909213	-0.57644	0.152033	0.880075	-2.21309	0.955611	-0.125801	0.0125696
C2TA	1.36609	-1.70751	0.256281	-0.02887	0.0238062	-1.55543	-0.416071	-0.649231	-0.338806
CALR	-0.675941	-1.31361	0.613163	-0.45996	0.0238062	-1.4871	-0.195129	-0.552807	-0.505802
CAMK4	0.391483	-1.68125	0.0113649	-0.42616	-0.00442249	-0.872144	-0.351629	-0.409399	-0.417767
NR1I3	1.81471	1.36489	0.59217	1.25613	0.494284	1.86099	1.94985	1.43504	1.34615
CASK	-0.490302	-0.299984	1.48087	0.227388	-0.164385	0.152782	0.00740156	-0.00140032	0.114398
Catnb	1.89206	-0.331496	-0.331521	0.410311	-0.371395	0.912936	0.0258134	0.189118	0.2994
RUNX2	0.979341	-0.4733	0.137323	0.214194	-0.126747	0.152782	-0.333217	-0.102394	0.0560305
CBFA2T1H	3.03684	0.288234	-0.310528	1.00544	2.22564	-0.171778	-0.351629	0.567411	0.78613
CBFA2T2H	0.515243	-0.945977	1.11	0.224316	-0.277299	-1.62376	-0.977631	-0.959562	-0.366571
CBFA2T3H	-0.614061	0.188449	0.62716	0.065993	1.16236	0.844608	-0.434482	0.524162	0.295672
RUNX3	-0.0262046	-0.809426	0.305268	-0.17737	-0.249071	-1.66646	-1.76934	-1.22829	-0.702539
CBFB	0.716353	-1.07202	-0.233555	-0.19597	0.0332157	-2.31558	-0.351629	-0.877998	-0.537204
CBL	1.923	-0.809426	0.844087	0.650954	0.230816	-1.92269	-1.09731	-0.929728	-0.138587
CBX2	0.932929	-0.373512	1.85875	0.802531	-0.926558	-1.22233	0.79911	-0.449925	0.178065
CBX4	1.07216	-0.221205	-1.05228	-0.06511	-0.107928	-1.47856	-0.167511	-0.584666	-0.325888
CCNE1	1.14951	-1.57096	-0.520459	-0.31298	-0.145566	-0.573207	-0.0570399	-0.258604	-0.286287
CCNT1	3.90315	-0.945977	-0.611428	0.783075	-0.098518	0.127159	0.697845	0.242162	0.512039
CCRN4L	-0.660471	-0.541575	-1.26221	-0.81903	-0.992425	-1.32482	-0.526542	-0.947929	-0.884674
CD80	-0.180904	-0.84619	1.97771	0.313121	-0.493719	-0.983178	-0.609395	-0.69543	-0.18928
CDK7	-0.366543	-1.18232	0.0183613	-0.5102	1.0024	-0.368222	-0.719866	-0.0285627	-0.269364
CDKN2A	0.221314	-1.56571	0.718128	-0.21012	1.02122	-0.248647	-0.572571	0.0666668	-0.0710444
CDKN2B	1.11857	-0.651866	1.15198	0.537377	1.91513	0.930018	0.541345	1.12883	0.834196
CDKN2C	-1.27927	-1.30311	0.228292	-0.78513	2.02804	-1.12838	-0.50813	0.130512	-0.327092
CDKN2D	1.96942	-1.21908	-0.303531	0.149511	-0.634862	-0.137613	0.00740156	-0.255025	-0.0530449
CDX1	0.669941	-2.77891	-0.989302	-1.03088	-0.785415	-2.84513	-1.13413	-1.58822	-1.31049
CDX2	-1.27927	-0.924969	0.424226	-0.59414	-0.973606	-2.28142	-0.544953	-1.26666	-0.929998
CDX4	-0.0262046	-0.415528	-1.56311	-0.66532	-1.11475	-0.957554	-0.894778	-0.989027	-0.828654
CDYL	-0.366543	0.608604	-0.849349	-0.20082	2.09391	0.930018	0.182314	1.06875	0.433159
Plate 2
CEBPA	-0.879344	1.32023	0.414663	0.284397	0.494284	-0.648839	1.70488	0.516776	0.400979
CEBPB	-0.288941	0.254127	-0.0977442	-0.044	-0.418443	-1.03966	-0.713206	-0.723771	-0.383978
CEBPD	-1.9252	2.10304	1.89307	0.686714	-0.606634	-0.500959	0.761502	-0.115363	0.28747
Cebpg	-0.429513	1.03693	0.397863	0.33434	-0.239661	-0.627713	0.316921	-0.183484	0.075805
CHX10	0.616343	0.604522	1.59907	0.936947	-0.409033	0.185626	0.327765	0.0347859	0.487383
CITED1	-1.24483	0.485238	-1.45016	-0.73383	-1.71696	0.0271835	-1.17947	-0.956417	-0.8465
CLOCK	-0.705035	0.641801	0.271859	0.069026	-1.79224	-1.78963	-0.50718	-1.36301	-0.646736
CNBP1	-0.468873	0.582156	-0.744549	-0.20901	-0.776006	0.587014	3.62417	1.14506	0.467319
COPS2	-0.0921405	0.552336	0.481864	0.313106	-0.230252	0.513074	-0.431276	-0.0494845	0.132268
CREB1	-0.463251	1.24568	2.22068	0.996824	-0.907739	-0.69109	-1.4614	-1.02008	-0.00952115
CREB3	-0.452005	0.559795	1.22107	0.440637	-0.48431	-0.131259	-0.485493	-0.367021	0.0379658
CREBBP	-1.29544	-0.223013	0.0534573	-0.48843	-0.954787	-0.754467	-1.19032	-0.966524	-0.727427
CREBL1	-0.868098	0.336133	2.39708	0.617159	-0.653681	1.38979	0.91331	0.549807	0.585755
CRX	-0.744395	2.2596	0.347462	0.62023	0.0426253	0.185626	0.794033	0.340761	0.480825
CRY1	-0.103386	1.14876	2.30468	1.11231	0.136721	-1.05023	2.19284	0.426443	0.771564
CTBP1	-0.5982	1.11149	1.77547	0.759553	-1.67932	-0.173511	1.80247	-0.0167868	0.373066
CTBP2	-0.452005	1.61844	3.01029	1.38653	-0.935968	0.597577	0.56632	0.0759765	0.734109
CTCF	-0.536348	0.395778	-0.769749	-0.30198	0.654246	-0.427019	1.16271	0.463312	0.0799362
CUTL1	0.830012	1.20095	1.41427	1.14573	0.456645	0.259566	1.22777	0.647994	0.898202
CUTL2	0.0709232	0.775998	-0.400146	0.149684	-1.50054	-1.90582	-0.50718	-1.30451	-0.577794
DACH1	0.160889	0.656713	0.666665	0.493492	0.240226	0.0483092	1.3362	0.54158	0.518168
DAXX	1.49914	1.04439	0.750666	1.09664	1.56697	-0.511522	2.18199	1.07915	1.08861
DBP	-0.626314	-0.334842	-0.425346	-0.46136	-0.644272	-1.21923	1.69404	-0.0564887	-0.259328
DBX1	0.0428088	1.18604	1.66627	0.96188	-1.09593	0.354632	1.15187	0.136856	0.550948
DCC	0.132775	0.395778	0.381063	0.302483	-0.559586	-1.47274	0.0349918	-0.665778	-0.181287
PCBD	-0.452005	1.08912	-0.937751	-0.09843	0.0990826	0.111686	1.45548	0.555417	0.227603
DDEF1	1.38105	2.31924	0.204659	1.30126	-0.747777	0.0799977	1.21693	0.183049	0.74235
DDIT3	0.0877917	-0.0962731	1.16227	0.382392	-0.305528	-0.416456	-1.3855	-0.702494	-0.158949
DDX5	-0.159615	-0.349753	-0.601748	-0.36923	-1.53818	-2.18045	-2.75177	-2.1568	-1.26359
DLX1	0.931225	1.23077	3.22029	1.78799	-1.21825	-0.849533	0.794033	-0.424585	0.684754
DLX2	-0.570085	0.798364	0.473461	0.233016	0.691884	0.0166206	0.989215	0.565906	0.39991
DLX3	-0.114632	0.50015	1.33027	0.569407	0.541331	-0.0467564	1.71573	0.736767	0.654348
DLX4	-0.834361	0.358499	1.07827	0.198757	-0.324347	-0.786156	1.40127	0.0969208	0.148861
DLX5	-0.350793	2.02103	2.74988	1.46816	-0.286709	-1.1136	1.00006	-0.133418	0.669977
DNM2	-0.317056	1.72282	1.33027	0.909488	-1.54759	1.50598	0.0241483	-0.00581949	0.453095
DNMT1	-0.407022	2.42362	1.30507	1.10475	0.0990826	0.956714	2.07356	1.04312	1.07517
DR1	-0.699411	2.10304	0.137458	0.513434	-0.220842	-0.300265	3.06031	0.846402	0.680048
SLC26A3	0.0653001	1.51407	0.280262	0.619346	0.108492	-0.194636	0.891624	0.268493	0.444186
ARID3A	-0.232712	0.477784	0.0534573	0.099408	-1.64168	-2.30721	-0.257781	-1.40222	-0.651357
DRPLA	0.132775	1.73773	0.0618594	0.644004	-1.50054	-1.64175	-0.138503	-1.0936	-0.224738
DYRK1B	-1.34604	1.40969	1.99387	0.682061	0.277864	-0.849533	0.295234	-0.0921448	0.296849
E2F1	-0.249581	-1.31894	0.0954597	-0.4912	-0.26789	-1.73681	1.02174	-0.327652	-0.409337
E2F3	-0.22709	-0.237924	1.22107	0.249702	0.0520348	-1.08192	2.82176	0.597292	0.424655
E2F5	0.110283	0.395778	1.96027	0.818394	-1.01124	-0.110134	0.50126	-0.206706	0.307703
E4F1	-0.255204	0.828184	-0.694149	-0.03907	-0.456081	0.46026	2.05187	0.68535	0.32248
EBF1	0.706309	2.75165	1.02787	1.49333	0.927123	1.06234	2.94103	1.6435	1.56939
EED	0.0821688	0.977289	0.658263	0.571325	0.654246	-0.448145	1.35789	0.521331	0.546952
EGR1	-0.272073	2.86348	3.14469	1.90607	-0.738367	-0.76503	-0.301155	-0.601517	0.655257
EGR2	-0.603822	0.194482	1.18747	0.257124	-1.12416	-2.69803	-0.626458	-1.48288	-0.611754
EGR3	-0.38453	1.22331	0.297062	0.378051	-0.616043	-1.51499	0.522947	-0.53603	-0.0787076
EGR4	-0.519479	-0.0291756	-1.00495	-0.51596	-1.27471	-1.41993	-0.626458	-1.10703	-0.81245
EHF	1.54974	1.83465	3.28749	2.21773	0.306093	1.06234	2.94103	1.43649	1.83022
ELF1	-0.963687	-0.737428	0.591063	-0.37114	-0.333757	-0.574899	0.544633	-0.121341	-0.245679
ELF3	-0.55884	1.16367	-0.139743	0.155295	-1.62287	-2.00088	-1.80839	-1.81071	-0.827842
ELF5	-0.00779726	1.46934	1.19587	0.883536	-0.145566	-0.712216	1.23861	0.126944	0.506374
ELK1	-0.429513	0.358499	-0.82015	-0.2955	-0.992425	-0.0256307	0.121739	-0.298772	-0.297913
ELK3	-0.530725	-0.543591	0.103858	-0.32368	-0.954787	-1.08192	1.28199	-0.251572	-0.287529
ELK4	0.447655	-0.0664522	2.44748	0.938253	0.531922	-1.17698	0.869937	0.0749592	0.508927
ELL	-0.131501	0.701441	1.07827	0.547358	-0.89833	-1.13473	-0.626458	-0.886506	-0.168552
EMX1	-0.283318	1.53644	0.918668	0.722187	-0.521948	-2.30721	0.1868	-0.880784	-0.0784276
EMX2	0.183381	-0.953632	0.481864	-0.09704	-1.53818	-1.1136	-0.518024	-1.0566	-0.576366
EN1	0.55449	-0.0366308	0.103858	0.207042	-0.164385	-2.30721	0.1868	-0.761597	-0.277179
EN2	-0.452005	-1.44568	0.229861	-0.55638	-1.20884	-1.58893	0.945841	-0.617312	-0.586627
ENO1	0.402674	0.977289	0.523862	0.633615	-0.68191	-2.27552	1.08681	-0.623541	0.00553383
EOMES	0.740047	1.20095	-0.265745	0.55892	-0.719548	-2.49734	1.81332	-0.467856	0.0452797
Epas1	-0.159615	1.24568	0.582664	0.555138	-0.559586	-0.279139	1.32536	0.162212	0.359227
EPC1	-0.120255	-1.30403	1.39747	-0.01159	0.249635	-2.19101	-1.17947	-1.04028	-0.524611
NR2F6	-0.378907	0.94001	2.24588	0.931401	-0.136156	1.63274	0.143426	0.546669	0.741164
NR2F1	-0.0865177	1.88683	-0.492547	0.436857	-0.220842	-0.258013	-1.08188	-0.520246	-0.0421615
ERF	-0.148369	1.37987	-0.122942	0.369754	1.01181	1.42148	0.598851	1.01071	0.690117
Erg	-0.0752718	-0.9089	1.56547	0.190798	-1.1618	-1.33542	0.826563	-0.556886	-0.18156
ESR1	0.149643	-0.141005	0.666665	0.223837	-1.61346	-1.75794	-0.00838198	-1.12659	-0.450745
ESR2	-0.761263	-0.946177	0.876665	-0.27859	-0.126747	-0.479833	-0.485493	-0.364024	-0.320475
ESX1	0.745669	0.105018	2.66588	1.16713	-1.31235	0.1645	0.241017	-0.302277	0.434956
ETV1	-0.0302889	0.962376	2.52308	1.14694	-1.05829	1.34754	0.750659	0.346635	0.749179
ETV6	0.217118	1.44697	0.35586	0.672642	0.0426253	-1.00798	3.46152	0.832056	0.752687
BCL11A	-0.260827	1.17858	0.633065	0.51574	-0.013832	-0.39533	-0.366216	-0.258459	0.129241
EVX1	-0.339547	-0.0068099	-1.54256	-0.62671	-0.117337	0.31238	0.241017	0.145353	-0.242142
EVX2	0.487015	0.559795	0.0450593	0.363871	-0.512538	-0.490396	-0.0300689	-0.344334	0.009811
EYA2	-0.0302889	-0.0217204	0.574262	0.172995	-0.173794	-1.684	-0.0842861	-0.647359	-0.236637
Plate 3
EZH2	1.03472	-0.235516	1.79914	0.862706	0.534103	-1.06859	-1.46178	-0.665423	0.100347
FOXH1	-0.478545	-0.397095	-0.92528	-0.59855	-0.316496	-1.4145	0.0912402	-0.546585	-0.573446
FEM1A	-0.188329	0.333247	-1.0423	-0.29715	-1.06988	-0.440821	-1.50265	-1.00445	-0.65179
FEM1B	1.28348	-0.565138	0.698403	0.470924	-2.02984	-0.223024	-0.266364	-0.839744	-0.183748
FOXI1	0.868884	-0.558675	-0.252402	0.019747	-0.583826	0.62254	-0.899835	-0.28704	-0.133886
FOXC2	0.329913	-1.10805	-0.53033	-0.43515	-0.316496	0.417555	-1.28809	-0.395677	-0.415916
FOXM1	-0.219424	1.08943	1.83571	0.898427	-1.37367	-0.658618	0.581669	-0.483539	0.209185
FOXN2	0.547575	0.339705	-1.38606	-0.16363	-1.17925	0.0460192	0.326237	-0.268996	-0.217627
FOXD4	0.910345	-0.364779	0.413162	0.318792	-0.899763	-0.184589	-0.174409	-0.419587	-0.0500056
FOXF2	-1.86743	0.0294747	1.64555	-0.06726	-0.620281	-0.492067	0.76558	-0.115589	-0.0898624
FKHL18	-0.0535861	-0.267831	-0.142694	-0.15443	1.70064	-1.65792	-0.654621	-0.203968	-0.179336
FOXL1	1.76026	-0.235516	-0.833857	0.231877	-0.608129	0.302251	0.76558	0.153234	0.191765
FLI1	0.226265	-0.274295	-1.79563	-0.61115	-0.474464	-0.722675	-1.26766	-0.821599	-0.718077
FOS	0.620127	-0.287221	0.526527	0.285479	0.0845009	-0.671429	-0.940704	-0.509211	-0.111366
FOSB	-0.157235	0.0165483	0.12792	-0.0045	-0.292193	0.545671	-0.0211497	0.0774427	0.0365936
Fosl1	0.153711	-0.739644	-0.376739	-0.32018	-1.41012	1.99338	-1.30853	-0.241756	-0.281323
FOSL2	0.837789	0.268614	0.142548	0.416047	-1.73821	1.16063	0.918839	0.113752	0.265034
BRD2	0.0396975	-0.151494	-0.899682	-0.33545	-1.41012	-0.27427	0.683842	-0.333517	-0.335338
DTX1	0.744506	-1.10158	-1.25441	-0.53478	-0.280041	-1.17108	1.55231	0.0337293	-0.251716
GABPA	-0.862044	1.41906	-1.71152	-0.38159	-0.571675	-0.184589	0.254717	-0.167183	-0.276009
GABPB1	0.796331	0.895543	-0.676608	0.339705	-1.10634	-0.51769	-1.55374	-1.05926	-0.360417
GAS7	0.931073	-0.519895	-0.702207	-0.09568	-0.413707	-1.40169	0.111675	-0.567907	-0.332458
GATA1	1.27311	1.80685	0.420476	1.16602	0.0115924	0.391932	0.0299366	0.144487	0.65565
GATA2	0.962167	-0.18381	0.193745	0.323667	-0.486615	0.494424	-0.869183	-0.287125	0.0184546
GATA3	1.11764	-0.326	-1.00939	-0.07067	-1.14279	0.1357	0.0401539	-0.322312	-0.197448
GATA4	-0.0743159	-1.89655	-1.77369	-1.24482	-1.10634	-2.01664	-1.72743	-1.61681	-1.4325
GATA5	-0.0535861	-0.170884	-0.446221	-0.22272	-0.535221	-1.47856	0.0299366	-0.661281	-0.442422
GATA6	0.651222	-0.875371	-1.19589	-0.47108	-1.14279	-0.978907	-0.746576	-0.956091	-0.71472
GBX2	0.609764	0.333247	-0.431593	0.171291	-1.17925	-0.338328	1.6647	0.0490421	0.109757
MTPN	-0.250518	-0.91415	-0.376739	-0.51309	-0.802552	-1.05578	-0.409406	-0.755911	-0.634857
GCM1	0.848156	-0.675012	-0.515702	-0.11321	-0.681038	-0.953284	-1.53331	-1.05588	-0.585031
GCN5L2	1.20056	0.13935	-0.464505	0.292682	-0.644584	-0.722675	0.264934	-0.367442	-0.0378202
NR6A1	1.13837	0.708109	-0.669294	0.393664	-0.0977702	-0.184589	-0.910052	-0.397471	-0.00253769
GFI1	0.765236	-0.532822	-0.0183579	0.071387	-0.0370132	-0.120531	0.642973	0.161809	0.116581
GFI1B	-0.437086	1.58064	-0.735119	0.137539	-1.34937	-0.530502	-1.20635	-1.02874	-0.446297
DSIP1	0.0293324	-0.2032	-0.932594	-0.36705	-1.73821	-0.991719	0.745146	-0.661594	-0.515207
GLI	1.1591	-0.073936	0.0328394	0.372606	-0.194981	-0.902038	0.172978	-0.308014	0.0323274
GLI2	0.765236	-0.248442	-0.369425	0.049824	-1.00913	0.827525	1.40927	0.409223	0.229173
GLI3	0.972534	-1.23731	-0.61444	-0.29191	-1.17925	-0.83798	-0.521796	-0.84634	-0.569706
AES	0.164076	-0.843055	-1.49942	-0.72329	-1.93263	-0.0308503	0.959708	-0.334592	-0.530362
NR3C1	0.402466	1.91026	-0.13538	0.726039	1.15382	0.263816	-0.348102	0.356513	0.541147
GSC	0.122616	0.940785	-0.917966	0.050219	1.71279	-0.235836	1.55231	1.00975	0.529116
GSH1	1.5426	0.216908	-0.680265	0.361038	1.23888	-1.22233	-0.501361	-0.161601	0.0990732
GSH2	1.21092	-0.739644	-0.336512	0.045561	-0.595978	-0.671429	0.632756	-0.21155	-0.083314
GTF2H1	0.475022	-0.901223	-1.13738	-0.51904	-1.17925	-1.17108	-1.18592	-1.17875	-0.849972
GTF2H4	0.651222	-0.145031	0.789827	0.430508	-0.535221	-0.76111	1.09253	-0.0679328	0.182037
GTF2I	0.630494	-0.164421	-0.493761	-0.00829	-0.0248618	-0.466444	0.42841	-0.0209652	-0.0150971
NKX6-2	0.94144	-0.287221	-0.837514	-0.05951	-1.83542	0.366309	0.111675	-0.452479	-0.256789
HAND1	-0.00176213	-1.36657	-0.599812	-0.65491	-0.486615	-0.76111	-0.215278	-0.487668	-0.571858
HAND2	-0.260883	-0.584527	-1.18127	-0.67332	-1.39797	-1.01734	-0.511579	-0.97563	-0.825595
HCFC1	0.526844	-0.112715	1.91982	0.774343	0.935099	-0.658618	-1.14505	-0.289523	0.244231
HCLS1	0.713411	0.86969	-0.384052	0.400411	1.87076	-0.697052	-1.66613	-0.164142	0.117771
HDAC2	0.153711	-0.338926	-0.735119	-0.30538	0.837888	-0.799545	-1.26766	-0.409771	-0.358275
HDAC3	0.703047	-0.91415	0.680119	0.155049	0.582709	-0.10772	1.39905	0.62468	0.390509
HDAC5	0.506116	-0.62977	-0.296286	-0.13942	0.558406	0.238193	-0.940704	-0.0480352	-0.0940075
HDAC6	0.101887	-1.56693	-0.680265	-0.71381	-0.194981	0.814714	-0.930487	-0.103585	-0.409344
Hdh	0.454291	-1.1339	-0.142694	-0.27383	0.546254	0.161323	-0.80788	-0.0334339	-0.153767
HES1	0.329913	0.00362181	-0.632725	-0.09853	-1.27646	-1.49137	0.673625	-0.698067	-0.398899
HESX1	0.298818	-1.1856	-0.954536	-0.61196	-2.16351	-0.197401	-2.41199	-1.59097	-1.10237
HEY1	1.05545	-0.687938	-0.109782	0.086118	-1.99339	-1.1967	-1.30853	-1.49954	-0.706815
HEY2	0.993262	0.229835	0.625265	0.614935	1.09307	-1.11983	-0.756793	-0.261187	0.177467
FOXN1	0.288455	-0.46819	-0.365768	-0.18114	1.23888	-0.76111	-0.174409	0.101122	-0.0403563
FOXQ1	0.381738	0.662866	-1.23978	-0.06271	-1.56809	-0.991719	-0.746576	-1.10213	-0.583593
FOXD3	-1.09007	-1.04341	0.610637	-0.50877	-0.936217	0.289439	0.0197193	-0.20902	-0.358318
FOXJ1	-0.0846807	0.824447	-0.61444	0.042941	-0.547372	-0.184589	0.295586	-0.145459	-0.0518415
FOXF1A	1.56333	0.527139	0.753258	0.94648	-0.0370132	0.737844	0.673625	0.458152	0.70303
FOXG1	-0.509639	-0.998171	-1.26903	-0.92321	0.59486	-1.26076	-0.899835	-0.521912	-0.723763
FOXD1	0.070792	-0.422948	-0.819229	-0.38891	-0.547372	-2.56754	-0.409406	-1.17477	-0.782618
HHEX	-1.36992	-0.733181	0.826397	-0.42714	-1.02128	-0.389574	-1.24722	-0.886025	-0.655797
HIC1	-1.18335	-1.97411	-0.270687	-1.1422	-2.24857	-1.24795	-2.2383	-1.91161	-1.52716
HIF1A	0.267724	0.662866	0.270541	0.399864	-0.401555	2.19836	-2.42221	-0.208466	0.0959553
HIPK1	1.27311	-0.306611	-1.0423	-0.02329	0.631314	-1.56824	-0.92027	-0.619065	-0.322166
HIPK3	-0.685842	0.242761	-0.863112	-0.43376	0.169561	-0.748299	-0.337885	-0.305541	-0.370469
HIRA	0.464655	-0.4488	-1.41897	-0.46501	-0.413707	0.161323	-1.6457	-0.632693	-0.550199
HIVEP2	0.806695	-1.17268	-0.837514	-0.39958	-0.194981	0.648163	-1.56396	-0.370259	-0.385712
TFB2M	-0.737666	-0.196736	-0.223147	-0.38543	-1.13064	0.225381	-2.58568	-1.16365	-0.774749
HLX	0.951803	-1.46998	-1.10081	-0.53758	-0.462312	-0.146154	-1.85004	-0.819503	-0.679584
HLXB9	0.392102	0.973097	-0.786316	0.194452	-1.41012	-1.58105	-2.24851	-1.74656	-0.776801
HMG20B	-0.0743159	-1.33426	-0.453534	-0.61984	-1.47088	-1.95259	-1.18592	-1.53646	-1.07858
HMGA1	-0.644382	-0.435874	-0.278001	-0.45223	-1.58024	-0.620183	-1.27787	-1.15943	-0.806093
Plate 4
NR4A1	-0.198694	0.405638	2.1173	0.770732	0.534103	0.0972655	-1.46178	-0.276805	0.248971
HMX1	0.526844	0.922896	-0.160979	0.429892	-0.316496	-0.620183	0.0912402	-0.281813	0.0738872
HMX2	-0.395626	0.228494	0.252256	0.027896	-1.06988	0.0588308	-1.50265	-0.837902	-0.404764
HMX3	0.734142	-0.260416	-0.672951	-0.06513	-2.02984	0.994076	-0.266364	-0.434044	-0.250226
FOXA1	-0.0846807	0.816608	-0.460848	0.091234	-0.583826	2.36491	-0.899835	0.293751	0.192055
FOXA2	-0.437086	-0.65013	-1.24343	-0.77453	-0.316496	-0.466444	-1.28809	-0.690344	-0.733613
FOXA3	0.0811567	1.23467	1.5395	0.948856	-1.37367	0.584105	0.581669	-0.0692978	0.441239
HNF4	0.589033	0.348954	-0.939908	0.001142	-1.17925	-0.684241	0.326237	-0.512416	-0.256528
ONECUT1	-1.05898	0.937069	-1.27269	-0.46245	-0.899763	1.32718	-0.174409	0.084335	-0.190265
HNRPAB	-0.354167	1.43307	0.12792	0.402031	-0.620281	1.59622	0.76558	0.580506	0.49139
HOXA1	-0.602923	-0.0195028	0.903192	0.091876	1.70064	1.2375	-0.654621	0.761171	0.42738
HOXA10	-0.582193	0.526098	-0.0402995	-0.03206	-0.608129	-0.069285	0.76558	0.0293886	-0.00137147
HOXA11	0.143346	0.249755	0.60698	0.332209	-0.474464	2.12149	-1.26766	0.126458	0.229909
HOXA13	0.806695	-0.572187	-1.07156	-0.27698	0.0845009	0.635352	-0.940704	-0.0736171	-0.176317
HOXA2	-0.758396	0.185983	-0.442564	-0.33749	-0.292193	0.391932	-0.0211497	0.0261964	-0.156064
HOXA3	-1.34919	-0.983157	-0.66198	-0.99685	-1.41012	-0.645806	-1.30853	-1.12148	-1.0598
HOXA4	0.682317	0.0584392	-0.983792	-0.07915	-1.73821	-0.0436619	0.918839	-0.287678	-0.184345
HOXA5	-0.250518	0.710325	-0.581527	-0.03947	-1.41012	0.712221	0.683842	-0.00468633	-0.0226299
HOXA6	0.51648	1.44724	-1.22149	0.249725	-0.280041	1.18625	1.55231	0.819506	0.533457
HOXA7	0.475022	1.45432	-0.559586	0.457647	-0.571675	0.86596	0.254717	0.183001	0.319793
HOXA9	-0.0743159	-0.175388	0.961704	0.23551	-1.10634	-0.607371	-1.55374	-1.08915	-0.425908
HOXB1	-0.354167	0.618209	-0.3036	-0.01261	-0.413707	-0.76111	0.111675	-0.354381	-0.183783
HOXB13	0.329913	0.958324	0.0438102	0.443933	0.0115924	0.686598	0.0299366	0.242709	0.343362
HOXB3	-0.613288	-0.593444	-0.479133	-0.56105	-0.486615	-0.0436619	-0.869183	-0.466487	-0.514221
HOXB4	-0.613288	-0.0903597	-1.08984	-0.59576	-1.14279	0.0716423	0.0401539	-0.343665	-0.470748
HOXB5	-0.302342	0.136383	-0.665637	-0.27594	-1.10634	-0.581748	-1.72743	-1.13851	-0.707853
HOXB6	-0.250518	0.129295	-0.819229	-0.31193	-0.535221	-0.27427	0.0299366	-0.259852	-0.286668
HOXB7	0.329913	0.00883992	-0.939908	-0.1986	-1.14279	0.878772	-0.746576	-0.336865	-0.268625
HOXB8	1.14873	1.92906	-0.91431	0.722897	-1.17925	1.96776	1.6647	0.817737	0.76945
HOXB9	-0.209059	-0.494244	-1.44091	-0.71201	-0.802552	1.89089	-0.409406	0.22631	-0.244214
HOXC12	-0.955327	-0.182474	-0.380395	-0.50534	-0.681038	-1.28638	-1.53331	-1.16691	-0.836487
HOXC13	-0.364531	1.93615	1.61995	1.06079	-0.644584	-0.504879	0.264934	-0.294843	0.384507
HOXC4	-0.229789	0.235583	-0.797287	-0.26232	-0.0977702	-0.10772	-0.910052	-0.371847	-0.317839
HOXC5	0.868884	0.97958	-0.241432	0.536135	-0.0370132	0.635352	0.642973	0.41377	0.474724
HOXC6	-0.0846807	-0.409216	-1.28732	-0.5913	-1.34937	0.417555	-1.20635	-0.712721	-0.65323
HOXC8	0.443927	0.348954	-1.10081	-0.10056	-1.73821	-0.363951	0.745146	-0.452339	-0.277491
HOXD1	0.682317	0.015926	-0.680265	0.007282	-0.194981	1.16063	0.172978	0.379541	0.192767
HOXD10	-0.478545	0.221411	-1.26538	-0.5051	-1.00913	1.0197	1.40927	0.47328	-0.0171115
HOXD11	0.153711	2.93523	-0.91431	0.726612	-1.17925	1.81402	-0.521796	0.0376585	0.381268
HOXD12	0.340277	-1.13196	-1.38606	-0.72328	-1.93263	1.42967	0.959708	0.152248	-0.286832
HOXD13	0.0915215	-0.515501	-0.384052	-0.26862	1.15382	0.315062	-0.348102	0.373595	0.0521254
HOXD3	-0.0535861	0.533182	1.28717	0.586482	1.71279	-0.27427	1.55231	0.996943	0.792933
HOXD4	-0.136505	0.136383	-0.146351	-0.04855	1.23888	-0.850791	-0.501361	-0.0377561	-0.0432902
HOXD8	-0.571828	-1.33036	-1.29097	-1.06194	-0.595978	0.340685	0.632756	0.125821	-0.469283
HOXD9	-0.405991	-1.0611	-1.17761	-0.87933	-1.17925	0.930018	-1.18592	-0.478382	-0.679974
HR	-0.706571	-0.813101	-1.26903	-0.92716	-0.535221	-0.735487	1.09253	-0.0593917	-0.49448
HSF1	-0.437086	-1.73424	-1.94923	-1.36982	-0.0248618	-0.953284	0.42841	-0.183245	-0.778381
HSF2	0.671953	-1.2595	-1.56525	-0.71463	-1.83542	-0.927661	0.111675	-0.883802	-0.8007
HTR5A	-0.520004	1.94324	-0.852141	0.19198	-0.486615	0.904395	-0.215278	0.0675006	0.128932
Icsbp1	-0.14687	0.221411	-0.943565	-0.28789	-1.39797	-0.0308503	-0.511579	-0.6468	-0.468237
Idb1	-0.157235	-0.267502	0.705717	0.092322	0.935099	-1.76041	-1.14505	-0.656788	-0.281564
IDB2	-0.623653	0.327699	0.819083	0.172823	1.87076	-0.620183	-1.66613	-0.138518	0.0179289
IDB3	-0.44745	-0.168302	-0.512046	-0.37496	0.837888	1.135	-1.26766	0.235078	-0.0704272
IDB4 (ID4)	1.29384	1.99284	0.500928	1.26159	0.582709	0.571294	1.39905	0.851018	1.05678
IFI16	-0.157235	1.24883	-1.00573	0.030529	0.558406	-0.543313	-0.940704	-0.308537	-0.139958
Ikbkb	0.0811567	0.809525	-0.87774	0.005978	-0.194981	2.03181	-0.930487	0.302115	0.153214
ILF3	-0.333437	-0.0761881	-1.1447	-0.51594	0.546254	0.801902	-0.80788	0.180092	-0.169008
INVS	1.65661	0.667809	-1.60182	0.243907	-1.27646	0.686598	0.673625	0.027922	0.134396
IRF1	-1.10044	-0.310016	-1.6457	-1.0156	-2.16351	-2.23444	-2.41199	-2.26998	-1.64435
IRF2	-0.737666	0.0442671	-0.585184	-0.42508	-1.99339	0.0460192	-1.30853	-1.0853	-0.755747
IRF4	0.0811567	-1.08236	-0.230461	-0.41012	1.09307	0.225381	-0.756793	0.187219	-0.111668
IRX1	-0.0121269	1.53227	-0.815572	0.236402	1.23888	0.0716423	-0.174409	0.378706	0.306781
IRX2	0.910345	0.696153	-0.102468	0.501538	-1.56809	1.0197	-0.746576	-0.431656	0.0348439
IRX3	0.920709	0.639465	-0.446221	0.372164	-0.936217	0.0460192	0.0197193	-0.29016	0.0405791
ISGF3G	0.070792	2.81478	-0.625411	0.754572	-0.547372	-0.120531	0.295586	-0.124106	0.31464
ISL1	-0.240153	1.70232	-0.640039	0.275257	-0.0370132	2.67239	0.673625	1.103	0.688522
JARID2	-0.0121269	0.341866	-0.870426	-0.17858	0.59486	-1.05578	-0.899835	-0.453584	-0.316906
JUN	0.620127	1.99992	-0.654666	0.656368	-0.547372	2.73645	-0.409406	0.593224	0.624176
JUNB	0.205535	1.41889	-0.139037	0.495394	-1.02128	2.2368	-1.24722	-0.0105668	0.242282
JUND1	-1.04861	-1.36578	-1.0423	-1.15026	-2.24857	3.59483	-2.2383	-0.297347	-0.72479
KLF1	-0.42672	0.115128	1.26523	0.31548	-0.401555	-1.59386	-2.42221	-1.47254	-0.577332
KLF12	1.13837	2.33295	-0.512046	0.987395	0.631314	-0.722675	-0.92027	-0.33721	0.324607
KLF2	1.83281	1.75192	-0.362111	1.07489	0.169561	0.686598	-0.337885	0.172758	0.623483
KLF3	0.723778	-0.621787	0.877594	0.324864	-0.413707	1.19906	-1.6457	-0.28678	0.0198739
KLF4	0.0811567	0.37021	-1.85049	-0.46286	-0.194981	0.0460192	-1.56396	-0.570973	-0.518673
BTEB1	0.226265	-0.55093	-1.1447	-0.48762	-1.13064	-0.504879	-2.58568	-1.40707	-0.948428
HIVEP3	-0.0535861	1.05752	-1.28732	-0.09202	-0.462312	1.26312	-1.85004	-0.349745	-0.222102
AFF3	-0.354167	2.55261	-0.906996	0.432201	-1.41012	0.148512	-2.24851	-1.17004	-0.36978
LBX1H	-0.634017	2.19124	0.113292	0.556622	-1.47088	1.17344	-1.18592	-0.494453	0.0311918
LBX2H	-0.613288	0.575698	-0.011044	-0.01619	-1.58024	-0.914849	-1.27787	-1.25765	-0.636933
Plate 5
LDB1	-0.340647	-3.36201	-0.0679487	-1.25674	-1.81044	-1.48475	-1.88433	-1.72651	-1.49169
LDB2	-1.22391	-0.994164	0.326283	-0.63122	-1.28217	0.257927	-1.30669	-0.776979	-0.703788
LEF1	-0.836357	-1.2026	-0.300264	-0.77917	-0.620071	0.272612	-0.151424	-0.166294	-0.473017
LHX1	-0.403738	-0.443888	1.26962	0.138258	-1.1413	-0.402921	0.389784	-0.384812	-0.122073
LHX2	-0.56597	-1.56945	0.882432	-0.41934	-1.40896	-0.765164	-0.396008	-0.856709	-0.637186
LHX3	-0.953525	-0.410539	4.59244	1.06742	-0.493286	-0.37355	-0.848749	-0.571862	0.252131
LHX4	-0.358673	0.0897099	-0.0327494	-0.10051	-0.655289	0.487999	0.124384	-0.0143018	-0.0574363
LHX5	-0.750734	-0.260464	0.460041	-0.18459	-1.45826	-0.305018	-0.0525492	-0.605276	-0.394498
LHX6	-0.0116763	-0.677339	0.833153	0.046466	-0.77503	-1.31342	-0.9164	-1.00162	-0.476786
LHX8	-0.507386	-0.343838	0.255885	-0.19893	0.189945	-0.65747	0.067141	-0.133461	-0.165954
LHX9	-0.692151	-0.0603637	0.544519	-0.07036	0.175858	-0.427397	-0.900788	-0.384109	-0.22672
LMO4	-0.250518	0.331501	0.403722	0.160802	0.570301	-0.422502	0.311725	0.153175	0.157371
LMX1B	-0.917473	1.56545	-0.912731	-0.08652	-0.0143197	-1.34769	-1.54087	-0.967626	-0.527939
LMYC1	-0.268544	1.29865	1.11475	0.712837	-0.387631	-0.23159	0.488658	-0.0435212	0.335715
ZBTB7	-0.101805	0.99016	0.692356	0.525591	-1.17652	-0.0798402	0.228462	-0.342631	0.092136
MAD	-0.48936	1.52376	0.776834	0.602272	-0.937034	-0.0700499	-1.76984	-0.925642	-0.160948
MXD3	-0.593009	-0.0687009	0.241805	-0.14043	-0.0565814	-1.40643	-0.0057139	-0.489576	-0.314772
MXD4	-0.994083	0.181426	-0.455141	-0.42174	-1.31739	0.350935	-0.729059	-0.565171	-0.493885
SMAD1	-0.453309	-1.22761	0.875392	-0.27017	0.351948	-1.36237	0.821709	-0.0629057	-0.165708
SMAD2	-0.412751	-0.919126	1.03027	-0.10249	-0.620071	-0.177744	0.608348	-0.0631553	-0.0818456
SMAD3	-1.31404	-1.0025	-0.821213	-1.04436	-0.0354505	0.0523294	-0.937215	-0.306779	-0.676349
SMAD4	-0.390218	-1.21928	0.804994	-0.26969	-0.549635	0.390096	-0.3856	-0.181713	-0.22494
SMAD5	0.366866	-1.17759	-0.715615	-0.50742	-0.0284069	-1.48475	-0.947623	-0.820261	-0.66452
SMAD6	-0.227986	-0.810739	0.600838	-0.1471	0.366036	-0.167953	0.421007	0.206363	0.0302004
SMAD7	0.0198691	-1.22761	1.00915	-0.06811	-0.782074	-1.15678	0.23887	-0.56666	-0.316429
Maf	0.475022	-1.16091	-0.631137	-0.43781	2.22555	0.443943	0.342949	1.00415	0.282569
MAFF	1.0203	-2.25313	-0.0257096	-0.41946	-0.697551	-1.34279	0.592737	-0.482536	-0.451024
MAFG	-0.665112	-0.052026	-0.659297	-0.45756	1.58458	-0.23159	0.483454	0.612148	0.0766685
MAFK	-0.173909	-0.168751	0.438921	0.031255	1.57754	0.487999	1.94576	1.3371	0.684592
ASCL1	0.957211	0.815073	0.49524	0.754902	1.40849	0.487999	1.14435	1.01361	0.884728
ASCL2	0.389397	-0.618976	0.657157	0.14128	1.42258	-0.63789	-0.250298	0.17813	0.160328
MAX	0.497553	-1.18593	1.6005	0.301006	-0.246759	1.51599	2.52859	1.26594	0.784991
MAZ	0.61472	-2.01968	0.248845	-0.38584	1.30988	1.30549	0.983031	1.19947	0.407049
MBD1	-0.0612472	-1.51109	-0.349543	-0.63996	0.809784	0.708282	1.62832	1.04879	0.204084
MBD2	-0.28657	-1.96965	-0.363623	-0.87259	1.16901	2.63698	0.270094	1.35869	0.242706
MDM2	-0.169402	0.373187	-0.215786	-0.00359	0.929525	1.92228	1.50863	1.45348	0.724739
MDS1	-0.119831	-0.560614	0.129167	-0.184	0.746391	0.404782	0.155608	0.435593	0.125917
MECP2	0.186608	2.4659	-0.680416	0.658653	0.682998	0.938355	2.34125	1.32087	0.989116
MEF2A	-0.142363	-0.152076	-0.215786	-0.16967	0.528039	0.747443	1.35251	0.875997	0.352961
MEF2B	0.0604269	-0.302151	0.093968	-0.04943	0.915438	2.04956	1.12874	1.36458	0.657663
MEF2C	-0.142363	-1.66116	-0.321384	-0.70769	-0.641202	-0.0847354	-1.19221	-0.639381	-0.673843
MEF2D	-0.958031	-2.27814	-0.680416	-1.30424	-0.211541	0.243241	-1.08292	-0.350408	-0.827969
MEIS1	-0.214467	-2.62831	-0.335463	-1.05878	1.82406	1.85865	1.11833	1.60035	0.270467
MEN1	0.858069	0.281476	-0.588898	0.184666	0.387167	1.06563	2.27881	1.24387	0.713708
MEOX1	0.700342	0.581626	0.699396	0.659128	0.14064	-1.25468	1.67515	0.187037	0.423746
MEOX2	0.191114	0.79006	-0.793054	0.064211	1.35214	1.38871	-0.000509984	0.913448	0.488077
MESP2	0.245192	-1.27764	0.671236	-0.12168	-0.274934	2.14746	1.50863	1.12705	0.503324
FOXC1	-0.732709	-1.91129	-0.933851	-1.19085	1.65502	-0.329494	0.363764	0.563096	-0.31476
FOXD2	-0.196441	0.314822	-0.173547	-0.01806	-0.0354505	1.31528	1.94576	1.0752	0.528404
MIST1	0.0829593	-0.343838	-0.807134	-0.35447	0.204032	4.00763	-0.23989	1.32392	0.483959
MITF	-0.115325	-0.277139	0.431881	0.01232	2.19738	-0.525301	-0.729059	0.314339	0.163739
MIZ1	-0.989576	-1.01084	-0.750815	-0.91565	0.443515	2.08872	-0.973643	0.519531	-0.198773
MLLT10	0.533604	-0.869101	-0.00458999	-0.11335	-0.0777122	0.267717	-0.9164	-0.242132	-0.177747
MLLT2H	-0.232493	0.0313507	-0.525539	-0.24123	1.10562	0.238346	-0.812321	0.177213	-0.0325068
FOXK1	0.13253	0.456563	0.262925	0.283507	-0.204497	2.64187	1.11313	1.1835	0.733754
MNT	-0.507386	-1.22761	-0.293224	-0.67552	0.281512	2.43628	0.23887	0.985553	0.154739
MPL	0.37588	0.848424	-0.954971	0.091589	-0.67642	0.370515	0.0307135	-0.0917303	-0.000976203
MRG1	-0.0161825	-0.677339	-0.940891	-0.54302	2.01424	-0.530196	0.868544	0.784197	0.119696
MRG2	0.339826	-1.83625	-0.659297	-0.71732	0.175858	1.44745	0.0879566	0.570422	-0.0740758
MSC	-0.160389	0.856763	0.241805	0.312268	0.971787	0.399886	0.525086	0.632253	0.47249
CITED2	-0.13335	-1.96965	-0.455141	-0.85185	-1.74001	0.561427	-1.20262	-0.793731	-0.823223
SNF1LK	1.14197	-1.61948	-0.96905	-0.48035	-0.690507	0.7915	-0.718651	-0.205886	-0.344035
MSL31	0.123517	-3.70385	-1.28584	-1.61962	1.35214	-0.334389	-1.1766	-0.0529475	-0.837503
MSX1	-0.241505	-0.802401	-0.434021	-0.49182	0.387167	0.50758	-0.364784	0.176654	-0.157994
MSX2	0.177595	-0.552276	0.896512	0.172243	0.80274	0.747443	0.535494	0.695226	0.434585
MTF1	2.02073	1.71552	-0.595938	1.0479	1.48597	2.52439	0.86334	1.62457	1.33567
MTF2	0.34884	0.0813757	-0.49738	-0.02144	-0.500329	0.908984	-0.0941805	0.104825	0.0412184
MUC1	-0.678631	0.448224	-0.722655	-0.31632	-0.0777122	0.644645	0.519882	0.362272	0.022292
MXI1	-1.21941	-1.21094	-0.250985	-0.8933	0.196989	2.45096	0.212851	0.953601	0.0299121
MYB	-0.76876	-0.410539	-0.342503	-0.50662	0.182902	3.45447	1.50863	1.71533	0.604033
MYBL1	0.155063	-0.177089	0.650117	0.208131	-1.27513	-0.260962	-0.817525	-0.784538	-0.287587
MYBL2	-0.282063	-1.2693	1.10067	-0.15232	-0.507373	1.63347	1.37332	0.83314	0.341454
MYC	1.73683	-3.92063	0.375562	-0.60346	1.66206	1.58941	0.967419	1.4063	0.401776
MYEF2	0.520084	-0.127064	0.861312	0.416478	-0.225628	1.1929	-0.588553	0.126241	0.272176
MYF5	-0.27305	-0.0103387	-0.624097	-0.30131	1.35214	0.536951	0.0151018	0.634732	0.166118
MYF6	0.475022	0.131401	-1.54632	-0.31037	-0.0213633	-0.177744	-0.437639	-0.212249	-0.262774
MYOD1	-0.70567	0.673337	-0.117228	-0.04963	1.16901	0.120862	0.514678	0.601516	0.275831
MYOG	0.0424011	1.20694	-0.00458999	0.414925	0.795696	-0.554672	0.670795	0.30394	0.359428
MYT1	-1.2149	0.256463	0.840193	-0.04101	0.704129	-0.192429	-0.0057139	0.168662	0.0646238
MYT1L	-0.529918	-0.860764	0.945791	-0.15009	0.591431	0.811081	-0.0473452	0.451722	0.151713
Plate 6
NAB1	2.02889	-0.938381	4.47509	1.84671	-0.937034	-0.0612925	-0.0626404	-0.353655	0.750772
NAB2	0.158054	-0.0584622	0.549347	0.215271	-1.0286	-0.653054	-1.27168	-0.984446	-0.384067
NACA	-0.0419313	-0.0421676	-0.930852	-0.33655	-2.71907	1.29274	-0.379842	-0.602057	-0.470187
NCOA1	0.235468	-0.0503152	-0.332337	-0.04843	-0.789118	-1.08434	-0.844152	-0.905869	-0.477465
Ncoa2	1.24185	-0.376211	2.29341	1.04867	0.0772474	0.149335	-0.618892	-0.13077	0.461122
NCOA3	0.919291	-0.237705	0.800337	0.492457	-0.620071	-1.59586	0.27295	-0.647661	-0.0768432
NEO1	0.370942	-1.15021	1.19291	0.135618	0.105422	0.485335	0.125842	0.238866	0.188373
NEUROD1	1.13863	0.829605	0.446377	0.804024	-0.127018	1.9848	-0.595907	0.420625	0.612747
NEUROD2	0.822522	1.88062	0.53004	1.07672	0.281512	0.655842	-1.14296	-0.0685366	0.504595
NEUROG1	0.977351	-1.78571	-0.544713	-0.44999	-1.254	-1.15455	-1.48775	-1.29876	-0.874894
NFATC1	0.0677382	-1.12577	0.0924159	-0.32205	-0.958164	-1.02416	-0.310885	-0.764403	-0.543138
NFATC2	0.899938	0.291876	2.44786	1.20858	-0.0917995	-0.286964	-0.738418	-0.372394	0.420416
NFATC3	0.36449	0.0881891	-0.435307	0.006616	1.10562	-0.58786	-1.13377	-0.205338	-0.0997738
NFE2	0.951545	-0.107347	1.8043	0.879411	-0.296064	0.344917	-0.568324	-0.173157	0.354838
NFE2L1	1.04831	0.845898	1.08351	0.990517	0.0913346	-0.93389	-0.127	-0.323185	0.334693
NFE2L2	0.448355	0.634067	-0.441743	0.214397	-0.331282	-0.452457	-0.632684	-0.472141	-0.129291
NFE2L3	0.53222	2.49167	-0.293723	0.910613	0.253338	-0.131501	-0.669461	-0.182541	0.363757
NFIA	1.24185	0.381496	-0.293723	0.443764	-0.211541	0.11423	-1.12917	-0.408828	0.0171893
NFIB	0.512867	0.0963382	1.38598	0.662434	1.04222	-0.507621	-0.664864	-0.0434206	0.310821
NFIC	0.938644	-1.26428	-0.615505	-0.31255	0.380123	-0.337114	-0.393633	-0.116875	-0.215294
NFIL3	1.91922	-0.327327	0.755288	0.78096	0.640737	1.45322	-0.568324	0.508543	0.645468
NFIX	0.770914	-1.93236	-0.808575	-0.65514	1.8452	0.595663	-1.35443	0.362142	-0.147266
NFKB1	1.5128	-1.22354	-0.0813466	0.069457	0.161771	-0.352158	-1.14296	-0.444451	-0.187574
NFKB2	1.08057	-0.81617	-0.911545	-0.21399	-0.148148	0.0440211	-0.370648	-0.158258	-0.186987
NFKBIB	1.28055	-1.16651	-0.473921	-0.11906	0.182902	1.05704	0.167216	0.469051	0.174546
NFKBIE	1.41603	0.0556028	-0.216495	0.418789	1.3944	0.585633	0.341907	0.773981	0.59618
NFKBIL1	0.92574	-0.00143072	-0.647684	0.093437	-0.246759	0.746111	-0.182166	0.105729	0.0989687
NFYA	1.11282	-1.01171	0.150337	0.083532	-0.148148	-0.322069	-0.476382	-0.315533	-0.115858
NFYB	0.461259	-0.856907	0.517169	0.039526	-0.915903	0.0189464	-1.0924	-0.663118	-0.311305
NFYC	1.7902	0.968109	-0.930852	0.610916	0.62665	0.525454	0.401669	0.517924	0.563538
NHLH1	1.40313	-0.131789	-0.737783	0.17925	0.211076	-0.27192	-1.18894	-0.416593	-0.119371
NKX2-2	0.69995	1.00884	0.523604	0.74314	0.246294	0.299782	-1.28088	-0.244934	0.2496
NKX2-3	1.02251	0.968109	0.48499	0.824283	0.577344	0.771186	-0.43041	0.30604	0.565621
NKX2-5	0.170957	-0.0666098	-0.383822	-0.09243	0.415341	-0.487561	-0.79818	-0.290134	-0.191646
NKX2-6	0.577379	-1.46796	-1.03382	-0.63951	1.16901	-0.622965	-0.720029	-0.0579952	-0.349732
NKX2-9	1.32571	0.0556028	-1.40709	-0.00592	0.542126	-1.66105	0.893561	-0.0751225	-0.0418571
NKX3-1	0.906387	0.0556028	-0.0298614	0.310766	-2.1274	0.886529	1.18318	-0.0192318	0.145739
NKX6-1	0.667696	-0.359916	-0.235802	0.02444	0.971787	-0.24183	0.24077	0.323576	0.173784
NME2	1.40313	-0.0666098	-1.05313	0.096459	0.718217	0.229573	0.686691	0.544827	0.319644
NMYC1	1.98373	-0.213263	0.697367	0.821288	2.19033	0.801275	1.72104	1.57088	1.19675
NR4A3	-0.00322419	-0.172526	0.916179	0.245072	-1.22582	-0.357173	-0.260317	-0.614437	-0.183814
NOTCH1	2.1192	-0.905792	0.156772	0.456431	1.6691	0.0640808	-0.0672375	0.555316	0.506022
NOTCH2	1.07412	-1.59017	-0.602634	-0.37175	1.13379	0.936678	1.87275	1.31441	0.470755
NOTCH3	1.41603	-1.10948	-0.60907	-0.09968	0.72526	-0.136516	-0.49477	0.0313246	-0.0347573
NOTCH4	0.732208	-1.85089	-0.763525	-0.62595	1.36623	-0.878726	-0.651072	-0.054523	-0.340963
UHRF1	1.67407	0.78072	-0.776397	0.560938	0.598475	-0.0312029	0.626928	0.398067	0.478766
NPAS1	0.383843	-0.88135	-0.480357	-0.32504	1.27466	-0.0612925	0.888964	0.700778	0.187412
NPAS2	2.60304	-0.88135	-1.68382	0.015815	0.281512	-0.467502	0.534986	0.116332	0.0644769
NR1I2	0.816073	0.886633	0.0795446	0.593933	0.654824	0.46026	0.148827	0.421304	0.507694
NRF1	0.487062	-2.23382	-0.370951	-0.7052	-1.12721	-0.256875	-1.78656	-1.05688	-0.881392
NRL	1.37087	-0.563601	-1.25907	-0.14821	-1.88088	-0.457472	-1.05562	-1.13132	-0.640962
NSD1	1.19669	-0.0421676	-0.370951	0.261893	1.28171	0.0440211	-1.10159	0.0747122	0.167951
NUP62	0.222566	-1.01171	-1.72887	-0.83606	0.88022	-0.477532	-1.20273	-0.26668	-0.553009
NR4A2	1.8031	-1.01171	-0.538278	0.085391	0.450559	-0.653054	-0.195957	-0.132817	-0.0242234
OG2X	1.53215	0.0148639	-1.07244	0.160226	0.436472	-1.27992	-0.480979	-0.441476	-0.141642
SQSTM1	2.08695	0.275583	-0.892238	0.491789	0.0702037	0.415126	-0.857943	-0.124204	0.182946
OTP	0.880581	-1.25613	-0.261545	-0.21187	-0.0565814	-1.29998	-0.127	-0.494521	-0.353442
OTX1	2.02889	0.935518	0.111723	1.02516	1.17605	0.565574	0.498209	0.746611	0.885994
OTX2	0.448355	-0.571748	0.497862	0.123879	1.37327	-0.407323	0.00171932	0.322557	0.22369
OVOL1	1.04186	-1.9894	-1.19471	-0.71182	-0.232672	-2.44338	-1.16595	-1.28067	-0.997375
MYBBP1A	1.49989	0.699245	1.2444	1.14549	-1.31035	0.0440211	-0.172971	-0.479765	0.33404
PAX1	0.92574	-1.92422	0.317664	-0.22754	2.57069	-0.156576	-0.218943	0.731723	0.252393
PAX2	1.74504	-2.32344	-0.0684753	-0.2155	-0.119974	0.570589	0.291338	0.247318	0.015846
PAX3	1.48054	-0.531012	1.45677	0.799338	0.196989	0.520439	0.0384963	0.251975	0.527037
PAX4	1.07412	-2.04643	-0.448179	-0.47265	-1.20469	-1.48052	-0.683252	-1.12282	-0.798158
PAX5	0.770914	-0.490275	0.407763	0.228694	-0.725725	-0.447442	0.654511	-0.172885	0.028291
PAX6	2.62239	0.177814	0.832515	1.20933	2.85948	0.354947	1.9555	1.72331	1.46711
PAX7	0.274176	-0.604338	-1.17541	-0.49963	-0.782074	0.485335	0.30513	0.00279679	-0.24953
PAX8	0.377394	-0.645075	-0.60907	-0.2911	1.08448	-1.37019	-1.2487	-0.511468	-0.401859
PAX9	1.34507	-1.68794	-0.338773	-0.22657	-1.01451	-0.0412327	-0.9269	-0.660882	-0.444049
PBX1	1.57731	-0.824318	1.43103	0.725293	0.0631601	1.24259	-0.839554	0.155398	0.441703
PBX2	1.42248	-3.10559	0.78103	-0.30217	2.0565	1.11722	-0.333871	0.946616	0.322961
PBX3	-0.758008	-0.0829045	-0.0298614	-0.2902	0.908394	0.194469	-0.205151	0.299237	0.00448961
PCAF	1.91922	0.462971	1.09638	1.15744	0.739347	1.35793	-0.52695	0.523443	0.841482
IPF1	0.448355	0.976258	-0.86006	0.189815	0.225163	-0.968995	-0.913108	-0.552313	-0.182064
ETV4	1.95147	-0.693959	0.909743	0.720694	0.950656	1.06205	0.14423	0.718979	0.720699
PGR	1.21604	1.45695	-1.00808	0.556883	1.20423	1.31781	-0.412022	0.703339	0.629155
PHB	1.70633	1.78285	0.903308	1.46245	0.288556	3.19841	-0.306288	1.06023	1.26219
PHTF1	0.36449	-0.0747574	-1.72244	-0.4743	1.55641	-2.11741	-1.66244	-0.741149	-0.609358
PIT1	0.751561	-0.922087	1.37311	0.398258	1.08448	-0.853651	0.709676	0.313503	0.357182
Plate 7
PITX1	-1.08522	0.303387	1.90269	0.37001	0.316038	0.82151	-0.163192	0.324785	0.349202
PITX2	-1.40609	-0.483633	-0.613105	-0.83311	-0.785354	0.82151	-1.32037	-0.428073	-0.631174
PITX3	-1.49871	0.116468	0.29323	-0.36356	-1.10818	-0.561695	-1.21341	-0.961093	-0.662048
PKNOX1	-1.15799	0.608359	0.813458	0.086399	-0.139711	-0.45237	-0.3674	-0.319827	-0.115943
PA2G4	-0.84374	0.726413	-1.0805	-0.39723	-1.13666	-0.0911204	-0.518125	-0.581969	-0.490622
PML	-0.579106	4.00239	1.07357	1.49691	1.84469	1.69611	1.13499	1.5586	1.52878
PRRX1	-1.35316	-0.031096	0.431416	-0.31843	-1.4215	0.279636	-0.975163	-0.705677	-0.511645
PHOX2B	-1.47225	-2.70697	-0.243255	-1.4737	-0.187184	-1.68347	-0.965439	-0.945364	-1.20976
CNOT7	-0.4931	0.47063	-0.633427	-0.21743	0.116648	-0.16242	0.269536	0.074588	-0.072022
POU2AF1	-1.32008	-0.729577	-0.682198	-0.90933	-1.26959	-0.00556134	-1.46137	-0.912174	-0.911397
POU2F1	-1.05214	0.706733	0.86223	0.170639	-0.547985	-0.571202	1.28085	0.0538889	0.113082
POU2F2	-1.27046	-0.54266	-0.816319	-0.87493	-1.28858	-0.556942	-1.05782	-0.967779	-0.92213
POU2F3	-1.0753	-0.552497	-1.01547	-0.87916	-0.443543	-0.518916	-0.119433	-0.36063	-0.620859
POU3F1	-1.13484	-0.0802851	-0.251384	-0.48836	-0.234658	0.560079	-0.202089	0.0411108	-0.223862
POU3F2	-1.15799	0.0574437	-0.0888127	-0.39629	0.363512	-0.176679	-0.780679	-0.197949	-0.297202
POU3F3	-1.15799	1.31668	-0.763484	-0.20015	-0.434048	-0.851645	0.109086	-0.392202	-0.296901
POU3F4	-1.0753	0.578844	2.15061	0.547307	-0.633438	-0.381071	1.71358	0.233024	0.392205
POU4F1	-1.33331	-0.995197	-0.483048	-0.93627	0.031195	-0.300265	-0.775817	-0.348296	-0.642741
POU4F2	-0.456712	0.716573	0.40703	0.221525	0.391996	0.754964	0.959955	0.702305	0.462301
POU4F3	-0.949594	0.667384	-0.271705	-0.18412	-0.604954	-0.000808058	-0.537574	-0.381112	-0.282875
POU5F1	-0.899975	0.765763	0.565537	0.142703	0.335027	0.964108	1.20792	0.835686	0.48973
POU6F1	-1.08191	0.106633	-0.747227	-0.57275	-0.671417	-0.447616	-1.13075	-0.749928	-0.662048
Ppara	-0.744502	0.145983	0.305423	-0.09828	0.42048	0.583845	0.585573	0.529966	0.216134
PPARBP	-0.519563	3.38261	-0.373313	0.830618	0.22109	-0.262239	1.23223	0.397028	0.613469
PPARD	-1.06206	1.53311	-0.243255	0.07639	-0.339101	-0.780346	0.21119	-0.302752	-0.113411
Pparg	-0.648572	1.1396	-0.287963	0.068234	-0.491017	0.403221	0.838402	0.250202	0.158945
PPARGC1A	-0.628725	1.3757	-0.430212	0.106404	-0.044763	0.850029	0.784919	0.530062	0.317825
PROP1	-1.33662	2.44802	-0.970762	0.048719	-0.633438	-1.56464	0.313295	-0.62826	-0.290691
PROX1	-0.430249	0.618194	-0.909798	-0.23889	-0.35809	-0.504656	1.53368	0.223646	-0.00848594
PSMC3	-0.370706	1.64132	-0.129456	0.380632	-0.481522	0.612365	-1.55862	-0.475924	-0.047769
PSMC5	-0.503023	1.61181	0.106273	0.404819	-0.633438	0.355688	-0.581333	-0.286361	0.0593296
PTF1A	-0.93967	0.362416	0.289166	-0.09658	-1.0702	-0.447616	-0.294469	-0.604094	-0.350062
PTMA
	-0.423633	3.42196	-0.385505	0.87167	0.591386	-0.0103146	0.74116	0.440744	0.655841
Ptrf
	-0.949594	1.63149	-0.0766199	0.201903	-0.396069	-0.979984	0.473744	-0.30077	-0.0495062
PURA	-0.248313	0.027929	-1.21055	-0.47468	-0.547985	-0.518916	0.493193	-0.191236	-0.334108
PURB	-0.880127	-0.513147	-1.10488	-0.83062	-0.737881	-1.11783	0.39595	-0.486586	-0.659653
RARA	-0.807353	-0.532822	-0.33267	-0.55698	-0.253648	-0.499903	1.38296	0.209803	-0.173906
RARG	-0.701499	0.480465	-0.828512	-0.34828	-0.196679	-1.18913	0.0167062	-0.456367	-0.403108
RAX	-0.767658	0.450955	-0.170098	-0.16194	-0.747375	0.0657379	0.27926	-0.134126	-0.148196
RB1	-1.2043	0.992031	-1.71859	-0.64036	-0.538491	0.260622	-2.60883	-0.962233	-0.802927
RBPSUH	-1.04329	-0.36558	-0.487112	-0.63107	0.496438	0.346181	-0.741782	0.0336125	-0.299191
(RBPJ)
RBPSUHL	-0.95621	-1.74287	-0.795998	-1.16352	-1.55443	-0.618735	-0.741782	-0.971649	-1.06834
RECC1	-0.804045	0.136148	-0.19042	-0.28574	-0.870807	-0.0198212	0.245225	-0.215134	-0.25062
REL	-0.675036	2.23159	-0.214805	0.447657	0.543912	0.907069	0.804367	0.751783	0.599516
RELA	-0.731271	0.0180925	-1.36906	-0.69148	-0.842323	-0.732813	-0.0513633	-0.542167	-0.618123
RELB	-0.784197	0.529655	-0.527755	-0.25977	-0.367585	0.00394522	0.67309	0.10315	-0.0788079
REST	-0.754426	0.785438	-0.222934	-0.06355	-0.718891	-0.837386	1.02802	-0.176084	-0.120029
TRIM27	-0.853664	0.421441	-0.999212	-0.47525	-0.842323	-1.70248	0.0215683	-0.841079	-0.659112
RFX1	-0.0763007	2.08402	0.317616	0.77451	-0.234658	0.498286	0.882161	0.38193	0.578521
RFX2	-0.784197	2.29062	-0.511498	0.33261	-0.652428	0.626625	-0.693161	-0.239655	0.0459926
RFX3	-1.73241	-0.877144	-0.377377	-0.99493	-0.908786	-0.723307	-1.51972	-1.0506	-1.02312
RFXANK	-0.0332976	-0.0999605	0.500508	0.121468	-0.0637526	-1.18438	-1.46624	-0.904788	-0.391186
RING1	-0.589477	0.480465	1.07357	0.319485	-0.424553	-0.442863	0.172294	-0.231708	0.0449063
C80913	-0.767658	0.254197	-0.287963	-0.26659	-0.823333	-0.371564	-0.615368	-0.603422	-0.435281
RNF2	0.0890958	1.00187	-0.869155	0.075585	-0.614449	-0.143406	-0.474366	-0.410741	-0.168402
RNF4	-1.0356	-0.965683	0.390773	-0.53758	-0.0257735	-0.984737	0.0215683	-0.329647	-0.433242
RORA	-0.959518	0.441116	0.467994	-0.01769	-1.04171	-0.775593	0.216053	-0.533751	-0.275277
RORC	-1.06537	0.234522	-0.61717	-0.4815	-0.111226	-0.181433	-0.240985	-0.177882	-0.330277
RPO2TC1	-1.26179	-0.473795	-0.511498	-0.74806	-1.2411	0.151297	-0.532712	-0.540839	-0.644934
RUVBL2	-1.00583	-0.0999605	0.618373	-0.16364	-0.737881	-0.238472	-0.960577	-0.645643	-0.404058
RXRA	-0.656708	-3.11032	-0.726905	-1.4966	-0.528996	-1.44581	-0.693161	-0.889321	-1.19365
RXRB	-1.02237	0.313227	-0.881348	-0.52849	-1.18413	-0.823126	-1.12103	-1.04276	-0.786463
RXRG	-1.0769	0.0967934	-0.308284	-0.42888	-0.804344	0.688418	0.570986	0.151687	-0.138889
NCOR1	-0.608877	0.145983	0.224137	-0.08001	-1.38352	-0.485643	-0.240985	-0.703384	-0.391485
NR1H4	-0.407094	-0.729577	-0.125391	-0.42045	-0.0162788	-0.343044	-0.27502	-0.211448	-0.316068
PRRX2	-0.966133	-0.778766	-0.462727	-0.735	-1.30757	-0.661514	0.21119	-0.585963	-0.660919
KHDRBS1	-0.761042	2.15289	-0.0766199	0.438553	0.458459	0.317662	-0.187502	0.196206	0.317307
SAP18	-1.29362	-0.345904	0.126594	-0.50455	-0.642933	-1.02276	-0.386849	-0.684182	-0.594246
SATB1	-0.505437	-0.158987	-0.377377	-0.34655	-0.699901	-0.0721073	0.152845	-0.206388	-0.276827
NKX1-2	-0.833816	3.26455	0.216009	0.881839	-0.832828	-0.428603	-1.69962	-0.987016	-0.052384
FOXP3	-1.12733	-3.50383	0.447673	-1.39534	0.031195	-0.599721	-1.58779	-0.718772	-1.05663
SFPI1	-0.192078	0.450955	-0.222934	0.012404	-0.130216	0.0182051	-1.29606	-0.469358	-0.228688
SFRS2	-0.824787	-0.267203	-0.0684913	-0.3867	-0.747375	-0.922945	-0.498677	-0.722999	-0.554913
OSTF1	-0.539411	-0.552497	-1.39345	-0.82581	-0.55748	-0.652008	-0.795265	-0.668251	-0.748351
SHOX2	-0.456712	-1.29033	-0.682198	-0.80845	0.135637	-1.47433	-0.508401	-0.615696	-0.712722
SIAH2	-0.906591	0.903492	-0.41802	-0.13958	-1.0702	-1.12258	-1.09185	-1.09488	-0.617625
SIM1	-0.929746	-0.267203	0.923194	-0.093	-0.206174	-0.775593	-1.72393	-0.901898	-0.496575
SIM2	-0.208618	-0.00158279	-0.739098	-0.31503	-0.301122	0.82151	-0.168054	0.117445	-0.0994941
SIN3A	-0.595646	0.47063	-0.552141	-0.22467	-1.50696	-0.723307	-0.216675	-0.815646	-0.520682
SIN3B	1.05832	-0.040934	0.0534372	0.356839	-0.310616	0.393714	-1.14047	-0.352459	0.00224066
Plate 8
SIX1	-0.736056	0.13086	1.53694	0.307666	0.530848	0.613316	-0.643031	0.167044	0.238812
SIX2	-0.724735	2.44545	1.83932	1.18319	1.60328	1.29842	-0.426486	0.825072	1.00587
SIX3	-0.913415	-0.0848369	-0.800863	-0.59819	-0.697979	-0.100944	-1.17898	-0.659301	-0.629503
SIX4	-0.909642	1.20105	0.0972489	0.129366	0.497334	0.533144	0.0336728	0.354717	0.242134
SIX5	-0.864359	-2.20032	-0.620338	-1.22716	-1.17834	-0.100944	-0.0745998	-0.451294	-0.839817
SIX6	-0.770018	-0.366901	-1.04457	-0.72518	-0.396358	-0.224846	-0.437313	-0.352839	-0.540002
SKD3	0.143195	-1.48686	1.72649	0.124332	-0.139422	0.10313	-1.35763	-0.46464	-0.168517
SKIL	-0.588885	0.935573	0.977309	0.439479	0.1622	0.569586	0.0336728	0.255153	0.348242
SMARCA3	-0.226619	0.786243	1.71295	0.754276	0.798955	0.795525	1.26257	0.952349	0.854937
SMARCA4	-0.0794481	-0.225869	4.89922	1.52201	-0.541583	2.04184	0.0661545	0.522136	1.02672
SMARCC1	1.10169	0.122561	0.498917	0.573444	-0.150593	-0.268576	-1.42801	-0.615725	-0.0206676
IGHMBP2	-0.460582	-0.300533	-0.0697368	-0.27682	-0.306989	0.941292	-0.599722	0.0115272	-0.132712
NCOR2	-1.27191	-0.773407	1.50083	-0.18434	-1.31239	-0.596553	-1.23853	-1.04916	-0.615326
SOX1	-0.0190703	-0.657262	0.368036	-0.10346	-0.150593	0.343646	-0.496863	-0.10127	-0.102018
SOX10	-1.05681	-1.03888	-0.751219	-0.94755	-1.5023	0.139572	-1.27643	-0.879719	-0.914344
SOX11	-0.992661	0.479295	0.164946	-0.11645	-0.709151	-0.130097	-1.01657	-0.618606	-0.367373
SOX12	-0.373789	-0.864663	0.841915	-0.13378	-1.05546	-0.0572137	-1.3847	-0.832456	-0.482318
SOX13	-0.762471	-0.0267644	-0.493971	-0.4268	-1.34591	0.0812653	-0.735062	-0.666568	-0.547152
SOX14	-0.581338	-0.35031	-0.141947	-0.3576	0.407965	0.700776	0.1636	0.424114	0.0331244
SOX15	-0.445488	0.711581	3.46404	1.23681	-0.653295	0.350935	-0.356108	-0.21949	0.511944
SOX17	-0.800207	1.30889	0.119815	0.209273	-0.876718	-1.43471	-0.713408	-1.00828	-0.39939
SOX18	-0.739829	1.52459	0.0882226	0.290828	-0.463385	0.423818	-0.610549	-0.216705	0.037145
SOX2	-0.396431	-0.773407	-0.14646	-0.43849	-0.709151	0.234321	-0.572654	-0.349161	-0.393963
SOX3	-0.0379384	-1.48686	-0.561668	-0.69443	-0.865547	0.0594002	-0.529345	-0.445164	-0.570327
SOX4	-0.702093	-0.375198	-0.715114	-0.59611	-0.999601	0.0812653	-0.215354	-0.377897	-0.487682
SOX5	-0.377563	0.164042	-0.299906	-0.17057	-0.407529	1.32758	0.0282591	0.316102	0.0724796
SOX6	-0.0643535	1.01024	1.50083	0.812727	-0.452214	0.50399	-0.0150499	0.0122422	0.413907
SOX7	-0.256808	-0.375198	0.711034	0.024995	-0.396358	0.562297	-0.583481	-0.139181	-0.0564188
SOX8	-0.294544	-0.416678	1.34287	0.208004	0.0840015	0.190591	-0.0367044	0.0792959	0.144923
SOX9	0.188478	-1.6113	0.66139	-0.25507	-0.597439	-0.800627	-1.09236	-0.830143	-0.541977
Sp1	-0.536054	-0.806591	0.404142	-0.3136	-1.01077	-1.03385	0.585863	-0.486254	-0.399545
SP3	-0.0190703	0.271891	-0.281854	-0.00914	0.84364	-0.202981	0.726617	0.455759	0.223041
SP4	0.0941381	-0.200981	-0.250262	-0.11856	-0.418701	0.912139	0.461349	0.318263	0.0996138
SPIC	0.226214	0.728174	-0.205131	0.250142	0.597875	1.56809	0.309768	0.825245	0.537499
SREBF1	-0.479451	-0.848071	-0.999441	-0.77376	-1.02194	-1.98134	-0.209941	-1.07108	-0.923365
SREBF2	-0.392657	0.885798	-0.317959	0.058997	0.139857	1.41504	0.401799	0.652231	0.355312
SRF	-0.15492	-0.184389	0.187511	-0.05095	-0.731493	0.394665	0.428868	0.0306799	-0.0099597
ZFP143	0.120553	0.678399	-0.214157	0.195338	-0.753835	-0.0207718	1.06226	0.095885	0.145408
STAT1	-1.03794	-0.0184687	0.494404	-0.18827	-0.765006	-0.319595	-0.659272	-0.581291	-0.384314
STAT2	-0.660584	2.59478	2.8999	1.60587	0.128686	2.74152	0.439695	1.1033	1.35733
STAT3	0.101685	0.902391	1.11722	0.704979	-0.105908	-0.0717904	-0.605135	-0.260945	0.223076
Stat4	-0.000202114	0.00641971	-0.0697368	-0.02104	-0.485727	1.06519	-0.172045	0.135807	0.0573171
STAT5A	0.550743	1.77347	0.458299	0.926636	0.519677	2.01268	0.10405	0.878803	0.903154
STAT5B	0.320553	-0.209277	-0.132921	-0.00696	-0.675637	1.05062	-0.161218	0.0712542	0.0320197
Stat6	-0.185109	-0.856367	-0.611312	-0.54977	0.486163	-1.05861	0.385559	-0.062297	-0.306613
STK16	-0.162467	-0.35031	0.106275	-0.1357	-0.251133	-1.64608	-1.01657	-0.97126	-0.553381
BHLHB2	1.03754	0.0230115	1.01793	0.690896	0.486163	-0.466085	-0.621376	-0.200433	0.246197
SUPT4H	-0.0417121	-1.63619	0.801297	-0.29372	-0.966087	-1.36183	-0.231595	-0.853171	-0.572687
SUPT5H	0.154516	-0.366901	1.04049	0.274062	0.564361	-1.71167	1.7931	0.215264	0.24565
SUPT6H	-0.577564	-1.84359	1.56402	-0.28868	0.575532	-2.65187	-1.57417	-1.21684	-0.751276
T	-0.109637	-0.342014	0.0837095	-0.12281	-0.251133	-1.12955	-1.46049	-0.947057	-0.534852
TAF1A	-0.120958	0.844317	0.268748	0.330193	-0.12825	-0.979331	-0.166631	-0.424738	-0.0470176
TAF1B	0.1281	1.63244	-0.196104	0.521851	-0.597439	-1.42164	0.114877	-0.634734	-0.0566274
TAF1C	-0.222845	-0.408382	0.164946	-0.15574	-0.262304	-1.1942	0.0823954	-0.458036	-0.306731
TAF6	-0.0832217	-0.491342	-0.038145	-0.20416	0.329767	-1.49302	-0.128736	-0.430664	-0.31745
TBP	-0.302091	2.39567	0.21459	0.768984	0.229227	-1.60941	-0.464381	-0.614856	0.0772675
TBR1	-0.302091	-0.275645	0.0746832	-0.16783	0.0393169	-1.11703	-1.28725	-0.788322	-0.478003
TBX1	-0.366242	-0.366901	0.783244	0.015215	0.530848	-1.63028	1.26257	0.0543793	0.0355397
TBX15	0.380933	-0.964215	-0.0110662	-0.1981	-0.563926	-1.22969	1.00813	-0.261831	-0.229974
TBX2	-0.15492	0.844317	0.959256	0.547732	-0.429872	-0.820767	0.244804	-0.335278	0.107136
TBX3	-0.132279	3.64008	0.796784	1.43335	-0.977258	1.02875	-1.90982	-0.619442	0.407709
TBX4	-0.351148	-0.673854	-0.430787	-0.48445	-0.519241	0.435224	-1.0274	-0.370472	-0.427867
TBX5	0.445084	-0.242461	0.0837095	0.095285	0.45265	-0.0655035	-0.783785	-0.132213	-0.0183845
TBX6	-0.358695	0.0644922	-0.426274	-0.23935	-0.731493	-0.122809	-0.702581	-0.518961	-0.37956
TCEA1	0.271499	1.93939	0.548562	0.918778	-0.441043	-0.0280602	0.266459	-0.0675481	0.426135
TCEA2	-0.0945426	0.769655	0.273261	0.315606	-0.228791	-0.727743	0.00660463	-0.316643	-0.00025939
TCEA3	-0.241713	1.01853	1.19394	0.654656	0.285082	0.299916	-0.480622	0.0347922	0.345856
SKP1A	-0.139826	-0.814887	2.71486	0.581569	-0.0723947	-0.0426369	-0.128736	-0.0812559	0.25273
TCF1	-0.200203	-1.25458	0.774218	-0.22832	-0.597439	-0.764185	-0.518517	-0.626714	-0.426784
Tcf12	-0.109637	0.653507	0.918638	0.485761	-1.156	-1.95219	-1.30891	-1.47236	-0.492431
TCF15	-0.403978	-3.12948	1.37446	-0.72227	-0.686808	-1.95219	-0.453554	-1.03085	-0.875257
ZFP354A	-0.302091	0.968759	0.14238	0.269413	-0.742664	0.438395	-1.05447	-0.452912	-0.0916145
TCF2	-0.219072	-0.881255	-0.561668	-0.55293	-0.586268	1.21825	-1.04364	-0.137219	-0.345609
TCF20	0.407348	-1.34583	1.56853	0.20704	-0.396358	-2.41136	-1.52545	-1.44439	-0.617187
TCF21	0.248856	0.885798	0.2868	0.473274	-0.552754	-1.55133	-1.10319	-1.06909	-0.297636
TCF4	-0.00397575	1.35038	1.14881	0.829557	0.776613	1.8742	-0.583481	0.689112	0.760424
TCF7	-0.328506	0.0893797	0.354497	0.037785	-0.385187	-0.130097	-1.49838	-0.671223	-0.316383
TCF3	-0.0568063	0.396333	1.27066	0.53432	-0.117079	-2.44051	-1.53628	-1.36462	-0.413946
TCF7L2	-0.200203	-1.08866	0.124328	-0.38841	-1.75924	-1.98863	-0.361522	-1.3698	-0.878987
ZFHX1A	0.750746	0.852611	-0.0877894	0.505356	-0.441043	0.299916	0.233977	0.0309501	0.26807
Plate 9
TCFAP2A	0.162642	0.316918	2.41471	0.960178	1.33813	-0.483062	0.687765	0.514279	0.739518
TCFAP2B	-0.623092	-1.16026	1.10837	-0.22709	1.65435	-0.483062	1.02322	0.731502	0.253255
TCFAP2C	-0.959249	0.0643422	0.588152	-0.10337	0.0649649	-1.2296	-0.707976	-0.624204	-0.363228
TCFCP2	-1.09371	-0.50969	1.52455	-0.02917	1.28821	0.16352	-0.114936	0.445597	0.209657
TCFE2A	-0.25332	-0.785226	-1.79331	-0.94055	-0.617388	-1.82308	0.112696	-0.775924	-0.859938
TCFEB	-0.945488	1.41906	-0.718184	-0.08018	1.00528	0.544597	-0.330587	0.40643	0.162446
TCFEC	-0.606362	-0.877072	0.241337	-0.41449	-0.467603	-0.642365	-1.41483	-0.8416	-0.627816
TCFL1	-0.587256	-0.884725	-1.43494	-0.96625	-0.683958	-1.12027	-0.354548	-0.719593	-0.844283
TCFL4	-0.123943	0.431721	0.056369	0.121275	1.32149	-0.87351	1.12506	0.524346	0.322864
UBTF	-0.706667	-0.38723	-0.995636	-0.69462	-0.775494	-2.31973	-0.672035	-1.25575	-0.976132
PHF1	-0.654126	-0.20354	0.657515	-0.06796	-0.401032	-1.86369	-0.318606	-0.861108	-0.463913
SRY	0.420569	-0.180579	-0.648821	-0.13505	0.347892	-0.598635	-1.16923	-0.473324	-0.304801
TEAD1	-0.778313	-0.433153	0.449426	-0.25487	0.181464	-0.807915	-0.444403	-0.356951	-0.305482
TEAD2	0.506545	0.959835	1.21242	0.890634	0.489355	-0.239423	1.15501	0.468314	0.680623
TEAD3	-0.71622	0.699605	-1.065	-0.35852	-0.00160602	-0.479939	1.05317	0.190543	-0.0849976
TEAD4	-0.44874	1.24302	-0.648821	0.049717	0.173143	0.363429	0.448153	0.328242	0.188364
THOC4	-0.319776	0.799105	-0.0707965	0.136311	2.16195	-1.19212	2.53278	1.16754	0.651858
TEF	-0.572927	0.0796498	-0.429172	-0.30667	-0.234604	-0.592388	0.214531	-0.204154	-0.255818
TFAM	-0.109614	0.393452	1.27022	0.515611	1.67931	-1.32643	0.543998	0.29896	0.40849
TFDP1	0.91254	3.41669	2.49563	2.27022	2.69452	-0.195693	2.48486	1.66123	1.96809
TGFB1I1	0.530426	0.531221	0.252897	0.437702	0.0400008	-0.69859	-0.37851	-0.345699	0.0462409
TGFB1I4	0.176972	0.209765	-0.117039	0.090121	1.06353	-0.757938	1.29279	0.532793	0.311346
TGIF	0.258171	1.18944	-0.117039	0.443748	0.597533	0.0323291	2.05955	0.896469	0.669997
THRA	0.411017	0.0184192	0.287579	0.23846	0.905423	-1.20461	0.532017	0.0776101	0.158308
THRB	-0.792642	0.477644	-0.787547	-0.36602	0.614175	-0.354995	2.04157	0.766918	0.199701
TIAL1	0.00502052	3.06462	0.877164	1.31394	2.78605	0.08543	1.83191	1.5678	1.4417
TIEG1	-0.00930877	3.16412	0.206655	1.1201	1.77085	0.369676	1.38863	1.17638	1.14844
TRIM24	-0.190813	2.55947	0.171974	0.846551	1.12178	1.35361	2.88621	1.7872	1.31704
TRIM28	-0.0331909	-1.28272	-0.486974	-0.60004	-0.767172	-1.50447	-1.09136	-1.121	-0.860982
TITF1	-0.362764	0.401106	-0.417611	-0.12563	2.08706	-1.0047	0.406221	0.496193	0.184885
TLE1	0.15309	1.31191	0.206655	0.556825	0.0400008	-0.726702	0.675785	-0.00363887	0.276789
TLE2	0.774024	0.0337269	-0.117039	0.230459	-0.0432129	-0.483062	1.41259	0.295439	0.262838
TLE4	-0.56815	-0.165271	-0.0707965	-0.26794	0.164821	-2.12919	1.62225	-0.114039	-0.191056
NR2E1	0.129207	0.592451	0.264458	0.328204	1.37974	-0.292524	1.31675	0.801322	0.565014
TLX1	-0.415305	2.42935	-0.498535	0.506117	0.996959	0.953787	1.85588	1.26887	0.887022
TLX2	0.176972	0.944527	0.460986	0.526621	-0.950242	-1.14839	0.729697	-0.45631	0.0355924
NR2C1	-0.100061	0.46999	-0.591019	-0.07258	0.697389	-0.280029	1.161	0.52612	0.226212
NR2C2	-0.176484	3.36312	-0.16328	1.00809	1.37142	-0.151962	2.7065	1.30865	1.15822
TOB1	0.282052	0.768489	3.48984	1.50684	1.95392	0.613316	2.41297	1.66007	1.58676
Trp53	-0.286341	0.898604	-0.475414	0.046518	3.01073	0.288463	0.627862	1.30902	0.677317
Trp63	0.754919	-0.517344	-0.232643	0.002085	0.472712	-0.673601	-0.0789942	-0.0932944	-0.0458253
TRP73	1.89171	-0.532652	0.102611	0.487028	0.772282	-0.595511	1.4066	0.527791	0.507506
TRPC3	0.344148	0.401106	-0.463853	0.09468	0.272999	-0.292524	0.98728	0.322585	0.208193
TRPC4	-0.243354	-0.0504647	-0.174841	-0.15589	-0.101462	-0.230052	0.615881	0.094789	-0.0307154
TRPC5	-0.209919	-0.226501	0.07949	-0.11913	0.630818	-0.964094	1.82592	0.497549	0.189286
TSG101	-0.286341	0.845028	-0.278885	0.093796	0.63914	-0.823533	1.3467	0.387435	0.240351
TTF1	0.100549	0.171496	-0.775987	-0.16651	-0.159712	-0.795421	0.96931	0.00472555	-0.0816276
TUB	-0.76876	-1.25211	-1.05344	-1.02277	-0.401032	-0.483062	0.412211	-0.157294	-0.591031
TULP1	-0.420081	-0.180579	0.484107	-0.03977	-0.176355	-0.554905	1.43056	0.233101	0.0971251
TWIST1	0.0480084	0.148534	-1.1228	-0.30662	1.91231	0.235362	0.20255	0.783407	0.237327
UBA52	-0.763984	-1.3516	-0.810668	-0.97388	0.547604	-0.976589	-0.0190911	-0.149358	-0.562389
UBE1C	-0.209919	0.477644	-0.012994	0.084935	0.389498	0.25098	2.11346	0.917979	0.501445
UBP1	-0.157378	0.102611	-0.775987	-0.27545	1.00528	-0.176951	0.861484	0.563271	0.143177
UNCX4.1	0.181748	0.332226	-0.602579	-0.02839	0.813888	0.760124	2.18534	1.25312	0.611792
Nr1h3	-0.104837	2.1079	0.010127	0.671044	4.00097	1.35048	4.07229	3.14125	1.90616
NR1H2	-0.391423	0.17915	0.726878	0.170157	1.42967	0.325946	0.573949	0.776522	0.474028
Usf1	-1.44701	0.676643	-0.498535	-0.42202	0.913745	-0.0207718	0.148637	0.347203	-0.0378823
USF2	-1.24163	-0.601536	-1.88579	-1.23941	-0.367746	-1.7856	-0.228752	-0.794032	-1.01851
UTF1	1.04628	0.332226	-0.544777	0.278943	0.797246	-0.779803	0.543998	0.187147	0.232528
VAV1	-0.892947	-0.326	-1.36557	-0.85892	0.980316	-0.69859	0.358298	0.213341	-0.324083
VAX1	0.883884	0.385798	-0.325127	0.315468	0.39782	-1.04218	-0.318606	-0.32099	-0.00306943
VDR	-0.71622	-0.333654	-0.741305	-0.59565	-0.708923	-0.65486	0.0348217	-0.442987	-0.520023
Vezf1	1.2851	0.883297	0.345381	0.837272	1.22164	-0.53304	0.460133	0.38291	0.610418
Trpv2	0.162642	-0.685727	-1.57366	-0.69593	0.76396	-0.223805	0.0587829	0.199646	-0.249635
BAZ1B	0.602074	1.54917	1.66328	1.26835	1.37974	0.185385	1.17298	0.912702	1.09211
WT1	0.568638	-0.991878	-0.926273	-0.44808	1.38806	-0.173827	0.352308	0.522181	0.0361717
Xbp1	-0.864289	0.760835	-1.26153	-0.4526	1.42135	-1.25146	1.25684	0.475576	0.0102912
ATRX	0.649838	0.0413807	0.830922	0.505805	0.747317	0.269722	2.23925	1.08543	0.796406
YAP	-0.0475202	-0.165271	-0.336688	-0.18252	-0.0099274	-0.239423	0.735688	0.162112	-0.0105237
NSEP1	-0.0809552	1.20475	-0.683503	0.148061	4.14244	0.319699	0.561969	1.6747	0.910733
YWHAH	-0.0522966	-0.723996	-1.04188	-0.60408	0.264678	-0.614253	-1.1872	-0.512259	-0.559158
YY1	-0.391423	0.875643	-0.255764	0.076637	2.20356	1.50041	0.334337	1.3461	0.711127
ZFP100	-0.11439	0.860335	-0.244204	0.16771	0.181464	-0.895376	-0.282665	-0.332192	-0.0824725
ZFP105	0.640286	0.936873	-1.01876	0.188066	2.50313	-0.426838	-0.0969651	0.659775	0.422954
RNF110	-0.209919	0.347529	-0.891592	-0.24964	0.589211	0.176014	0.310376	0.358534	0.0536032
ZFP148	-0.343659	0.401106	0.611273	0.221748	1.93727	0.753877	0.304385	0.998512	0.610709
ZFP162	0.129207	0.646028	2.13726	0.966779	0.356213	-0.139468	0.478104	0.231616	0.601224
ZFP179	0.0671141	1.15118	-0.174841	0.348148	0.431105	-0.189445	-0.102955	0.0462348	0.197026
ZFP207	-0.0379674	-0.570921	1.6286	0.336815	0.847174	-0.795421	-0.480345	-0.142864	0.0985195
ZFP26	0.157866	0.837374	-0.0245545	0.323608	1.90399	-0.389355	0.370279	0.628304	0.475933
Plate 10
ZSCAN2	-1.68979	-3.01987	-1.56703	-2.08926	-1.6285	-1.80891	-2.19792	-1.87844	-1.98534
ZFP36	-0.965939	-0.372563	0.168081	-0.39046	0.837607	-0.41796	-0.181266	0.0794604	-0.15534
ZFP37	-1.27338	-0.0256748	-0.0436185	-0.44748	0.307753	-1.03788	-0.482343	-0.404157	-0.425857
ZIPRO1	-1.23836	-0.0865323	1.20167	-0.04335	0.124594	-0.565191	-1.15267	-0.531088	-0.28608
ZFP42	-1.43683	-0.950711	-0.334187	-0.90661	-1.17714	-0.654304	-0.965203	-0.932217	-0.91973
ZFP57	-0.728546	2.30517	1.60432	1.05727	0.490912	0.740516	0.097089	0.442839	0.751577
ZFP67	-1.43683	-0.530793	-0.882116	-0.94824	-0.686539	0.0702272	-1.54464	-0.720316	-0.835115
ZFP95	-1.16441	-0.0987039	1.23903	-0.01038	0.222715	-1.25485	-0.931119	-0.654418	-0.331223
ZFPM1	-1.10215	1.01499	1.12696	0.344464	3.32988	-0.0150117	0.193661	1.16951	0.758055
ZFPM2	-0.954264	2.56686	1.37602	0.993596	-0.150145	-0.894523	-0.897035	-0.647234	0.174485
ZFX	-1.77541	-0.384735	0.0352501	-0.70836	-1.48459	-0.437332	-0.476662	-0.799528	-0.753913
ZHX1	-0.716871	0.242101	0.574877	0.032279	-0.738871	1.15896	0.858304	0.426132	0.22975
ZIC1	-0.89978	0.96022	1.25979	0.437687	0.503995	0.0857252	0.602672	0.397464	0.41877
ZIC2	-1.28506	1.23408	0.857144	0.267096	0.929186	0.306572	0.733328	0.656362	0.462542
ZFPN1A1	-1.08658	0.850675	-0.118336	-0.11786	0.190008	0.63203	1.4491	0.757045	0.319482
ZFPN1A2	-0.884214	1.39231	1.89904	0.798778	1.14505	-0.693049	0.75037	0.400791	0.601585
Ikzf3	-0.864755	1.35579	0.276007	0.255158	0.347002	0.159341	0.386805	0.297716	0.276699
ZFPN1A4	-0.962047	0.96022	1.86168	0.616421	-0.248266	0.325944	-0.186946	-0.0364226	0.291764
ASH2L	-0.884214	-0.0256748	0.71601	-0.06598	1.75994	-0.367591	0.460654	0.617669	0.276521
BPNT1	-1.01653	-0.676852	-0.487773	-0.72613	1.05347	-1.00301	0.34704	0.132501	-0.297275
COPEB	-0.545637	-0.871596	1.18092	-0.08101	-0.0716479	0.256203	-0.681168	-0.165538	-0.122154
DMTF1	-0.658496	0.662016	-0.172299	-0.05593	0.176925	0.70952	1.64792	0.844789	0.394265
ETS1	-1.08658	-1.27934	0.11827	-0.74944	0.523619	-0.654304	-0.879993	-0.336892	-0.543055
ETS2	-1.41348	-0.0135033	0.0643069	-0.45435	1.32167	0.143843	0.869665	0.778393	0.162083
GTF2H2	-0.895889	-0.275191	-0.471169	-0.54652	1.17122	-0.910021	1.02304	0.42808	-0.059668
MTA2	-0.786922	-0.46385	0.512612	-0.24703	1.69453	-0.913896	-0.0562901	0.241448	-0.00230252
DNAJB6	-0.607904	0.0108399	-0.699473	-0.43085	-0.366011	-0.549693	-0.221031	-0.378911	-0.405545
NR0B2	0.0497898	-0.129133	1.70809	0.539678	0.091887	0.670775	-0.834547	-0.0239617	0.259478
NR2E3	-1.39402	0.375988	0.707708	-0.10478	0.15076	-0.491575	0.98896	0.216048	0.0563028
THRAP4	-0.646821	-0.42125	1.06054	-0.00452	1.17122	0.105098	0.0175591	0.431292	0.214391
SRA1	-0.487262	0.515958	2.30168	0.772429	0.608658	0.360815	0.0118784	0.327117	0.551955
SUFU	-1.25003	-0.0378464	1.68734	0.129954	0.503995	0.965237	1.31276	0.927331	0.530242
TAF7	-1.06712	1.28277	-0.0477694	0.056049	0.268505	0.670775	0.898069	0.612449	0.334204
TAF10	-0.642929	0.89936	0.574877	0.276012	0.490912	0.860625	0.90943	0.753656	0.515379
AL033326 (Rbck1)	-0.997072	0.826333	0.579028	0.134998	0.124594	0.980735	2.47162	1.19232	0.664207
VAX2	-0.740221	0.394242	3.10282	0.913064	-0.464132	-0.0963762	1.75017	0.396555	0.657752
ZFHX1B	-1.06323	-1.1272	-0.720228	-0.96885	0.255422	-0.290101	0.841261	0.268861	-0.350679
ING1	-0.327703	2.32952	1.58356	1.19212	0.216174	1.00398	1.06281	0.760988	0.978058
AW210570 (Ciao1)	-0.779138	0.820245	1.55866	0.5303	0.71332	-1.02626	2.02285	0.569971	0.551613
Esrra	-0.580663	-0.701195	-1.07306	-0.78294	-1.11827	-2.4327	-0.69821	-1.41639	-1.10068
ESRRB	-0.386078	0.0473537	0.466952	0.041857	0.412416	0.105098	-0.510747	0.00225556	0.0224989
ESRRG	-0.860863	-0.902025	0.852993	-0.30492	0.124594	1.4728	0.540184	0.712525	0.204613
HSF4	-0.810272	0.631591	0.728463	0.181879	0.687154	1.20546	0.818539	0.903716	0.543488
NR5A1	-1.19166	-0.0621891	0.051854	-0.40076	0.000307446	1.72464	0.409528	0.711491	0.155414
NR5A2	-0.775247	0.394242	0.541669	0.052528	0.229256	-0.177741	2.2728	0.774772	0.414163
CREB3L1	-0.907564	-0.932454	1.33866	-0.16966	-0.791202	-0.832531	0.58563	-0.346034	-0.256577
COPS5	-0.712979	-0.0743607	-1.10627	-0.62911	0.0199316	0.364689	0.523142	0.302588	-0.164308
CASP8AP2	-0.541746	0.254272	0.16393	-0.04149	-0.333304	1.31782	0.818539	0.601017	0.279918
CRSP2	-0.405537	-0.0256748	0.217893	-0.07152	-0.287514	-1.65393	0.097089	-0.614783	-0.342945
FOXL2	-0.80638	0.78982	0.24695	0.076328	-0.359469	-0.0576312	0.778774	0.120558	0.0986771
POLR3E	-1.20333	-1.82706	-1.39269	-1.47172	-0.719246	-1.20836	-1.83435	-1.25399	-1.36417
SITPEC	-0.728546	-0.0926183	0.84054	0.004864	-0.320221	1.0311	1.80698	0.839288	0.422873
IRF5	-0.522287	0.260355	0.869596	0.200906	1.1058	-0.448956	0.75037	0.469073	0.335814
NCOA4	-0.751896	0.102126	-0.234563	-0.29433	0.687154	0.333693	-0.0790129	0.313945	0.00958347
TLX3	-0.712979	-0.0561036	-0.0477694	-0.27219	-0.509922	0.12447	0.631075	0.0818746	-0.0952048
MIXL1	-0.568988	1.02108	1.12696	0.524211	1.04039	-0.359842	0.18798	0.289509	0.407929
TRP53BP1	-0.386078	-0.116961	0.051854	-0.15049	0.275046	-0.0653802	1.17642	0.46203	0.155817
TCEB3	-0.642929	1.9522	1.5213	0.940639	-0.621125	1.12409	1.26731	0.590093	0.766809
D11MOH34	-0.962047	-0.908111	0.197138	-0.55805	0.15076	0.957488	0.0346012	0.380949	-0.0883619
MGA	-0.347162	-0.652509	2.94093	0.641511	0.628282	0.105098	1.53999	0.757789	0.702439
SCMH1	-0.40459	-1.23066	0.192987	-0.48112	-0.117438	-1.25485	-1.49351	-0.955266	-0.71801
ZFP292	-0.623092	0.102126	0.75752	0.077415	-0.778119	-0.348219	-1.05041	-0.725584	-0.323366
SPDEF	0.906421	-0.232591	2.01112	0.891168	1.02077	-0.797661	0.903749	0.375618	0.6353
FOXE3	-0.202896	0.00475438	0.736765	0.178144	-0.0978135	1.24808	-0.186946	0.321105	0.250323
SNAI3	-0.354167	-1.06026	-0.0021087	-0.47217	-0.706164	-0.0847527	0.420889	-0.123342	-0.29776
ZFP238	-0.102049	0.126468	1.75375	0.589399	0.680613	-0.255231	1.01736	0.480915	0.53682
LMCD1	-0.6399	-0.232591	-0.255318	-0.37545	0.0133902	-0.0847527	-0.0506094	-0.0406573	-0.208297
PTTG1	0.351763	0.156898	2.08168	0.8595	-0.215559	0.562289	0.329998	0.225576	0.544512
HNF4G	-0.354167	-0.536879	0.678652	-0.07208	-0.902406	-1.17736	0.097089	-0.660893	-0.365845
ABT1	1.24258	-1.30369	-0.143242	-0.06784	0.909562	-0.797661	0.0743661	0.0620891	-0.00301326
E2F6	0.250916	-0.141304	2.94924	1.01402	0.000307446	-1.39433	-0.550512	-0.648179	0.185718
SALL2	-1.0601	0.0108399	2.24772	0.395226	-0.0258581	-0.817033	-0.0449287	-0.29594	0.051774
FBXW7	1.22577	0.248184	0.720161	0.730007	0.961893	0.465426	0.523142	0.650154	0.690763
KLF13	-0.270127	-0.110875	1.26394	0.291915	0.693696	-0.972013	-0.243753	-0.174024	0.0601442
DMRT1	-0.219704	-0.804653	-0.504377	-0.50862	-0.17631	0.151592	-0.283518	-0.102746	-0.306162
Solh	0.0828374	-0.311706	2.84131	0.865426	0.235798	-0.503199	0.0857275	-0.0605578	0.405128
KEAP1	-0.337359	-1.2124	-0.197205	-0.58195	1.4852	-0.665928	0.778774	0.532684	-0.0248186
NSBP1	0.889614	0.89936	4.46434	2.07597	0.026473	-0.127372	0.386805	0.0953019	1.08987
PREB	0.603881	1.41057	0.192987	0.735445	0.608658	0.883872	0.153896	0.548809	0.64231
OLIG2	-2.01814	-1.16371	2.03602	-0.38581	-0.130521	-0.0963762	-1.47079	-0.565894	-0.47392
Plate 11
OLIG1	0.260195	-0.92683	-0.923497	-0.52829	-0.200792	-1.18511	-0.730793	-0.705565	-0.617805
IRX4	0.102087	0.680595	0.616462	0.465212	-0.964673	-1.32847	-0.0938336	-0.795658	-0.164638
D3ERTD330E (Fubp1)	-0.402352	1.20666	-0.201785	0.201223	0.397925	-0.483826	-0.282562	-0.122821	0.0390096
ANKRD22	0.147261	1.74247	-0.90511	0.329924	0.521798	-0.464454	0.271828	0.109724	0.218966
D1ERTD161E (Ankzf1)	-0.191542	0.778014	-0.100654	0.16213	1.37858	-0.456705	-0.329745	0.197378	0.179659
E2F7	0.373128	1.00208	-0.803978	0.191935	3.18506	-0.14287	0.236442	1.09288	0.641643
ZFP535	0.199963	1.05079	-0.220173	0.343944	1.15148	-0.216486	0.0005308	0.311843	0.327685
D11BWG0280E (Zmiz2)	-0.477641	-1.03399	-1.64981	-1.05068	-0.293697	-0.677551	-0.919522	-0.630257	-0.842035
BATF	0.192434	0.514982	0.354439	0.35328	-1.58404	-1.01851	-0.718998	-1.10718	-0.376614
PLRG1	-0.959493	0.514982	-0.422436	-0.28818	2.05988	-0.352093	-0.742589	0.321733	0.0163755
HIP2	0.3656	1.26511	0.804934	0.810356	1.39923	-0.425709	0.147975	0.373832	0.592857
PSMD10	-1.19289	-0.585861	-0.840753	-0.87157	-0.851123	-0.247482	0.590308	-0.169432	-0.5213
HTATIP2	0.636642	1.49892	0.45557	0.862847	-0.376278	-0.708547	0.171566	-0.30442	0.279645
HIF3A	0.440889	0.904657	-1.16713	0.061685	2.74118	-0.104125	-0.400518	0.745513	0.402492
Zfp265	-0.0409627	0.154527	-1.08899	-0.32308	0.222439	-0.104125	0.425171	0.181161	-0.0719894
RFX5	0.335485	0.680595	-0.822366	0.066131	-0.809832	-0.293976	0.608002	-0.165269	-0.0503486
DDX20	0.418302	1.11898	-0.312111	0.408984	1.49213	0.418932	-0.371029	0.513345	0.460869
DEAF1	0.576412	-0.556636	-0.914303	-0.29644	-0.355633	0.236831	-0.683611	-0.267471	-0.282823
IRF7	0.395715	0.641626	0.699206	0.577523	-0.0562743	-0.379215	1.62242	0.395643	0.487246
IRF3	0.117145	0.0083987	0.754368	0.291874	2.31795	0.790884	0.572615	1.22715	0.760227
PDLIM1	-0.598104	-0.468958	0.524524	-0.18184	-0.365956	-0.441207	-0.966704	-0.591289	-0.386068
LISCH7	0.3656	0.183752	-0.0179095	0.177181	1.296	-0.301725	-0.164607	0.276557	0.226852
IRF6	-0.153897	-0.595603	-1.19471	-0.64581	-0.386601	-0.689175	0.100793	-0.324994	-0.486533
ATF7IP	1.75093	4.21693	0.630252	2.19817	6.82898	1.57353	3.09686	3.83312	3.01625
IRX5	0.335485	0.963112	-0.362676	0.312661	0.459861	0.170964	0.436966	0.355931	0.333952
ZFP326	0.531238	0.816983	-1.53488	-0.05931	1.03793	1.29844	1.26265	1.19968	0.568728
BARHL1	1.47235	0.739045	-0.330498	0.627593	1.55407	0.97686	0.212851	0.914593	0.77078
DNMT3L	1.06579	0.894917	-0.142026	0.606498	0.480507	0.895496	-0.123322	0.41756	0.511894
NFAT5	0.486063	1.00208	0.827919	0.770451	0.893415	0.198086	1.10341	0.731639	0.75183
MLLT7	1.48741	0.729305	0.000478077	0.739064	4.89863	0.914868	1.75217	2.52189	1.63048
PQBP1	-0.0183759	1.20666	0.634849	0.606507	1.51278	0.70952	0.236442	0.81958	0.713645
PLAGL2	0.373128	1.04105	0.814128	0.741223	0.903738	-0.0343842	0.696468	0.521941	0.632354
DSCR1	0.139732	0.583177	0.294679	0.338637	0.831479	-0.383089	1.55754	0.668644	0.50392
HES6	1.37448	0.933887	-0.666071	0.548694	0.728252	-0.216486	1.38651	0.632758	0.590095
SERTAD1	0.275252	-0.644313	-1.09358	-0.48547	-0.851123	-0.367591	0.0830996	-0.378538	-0.433043
SMAD9	-0.161426	0.368849	-0.923497	-0.23694	0.635348	-0.367591	1.38061	0.549455	0.155382
TCERG1	-0.13131	0.612401	-0.0914598	0.130051	-0.118211	0.415058	1.22727	0.508038	0.318958
TTRAP	1.30672	1.52814	-0.468405	0.789707	1.81214	1.00398	-0.123322	0.897599	0.843209
HEYL	0.659229	0.154527	0.253307	0.355207	1.70891	-0.390838	-0.312051	0.33534	0.345514
ZFP278	-0.462583	-0.546894	-1.75094	-0.91682	0.563089	-1.77016	-0.984397	-0.73049	-0.825314
CITED4	0.109616	0.222721	-0.348886	-0.00485	1.00697	-0.390838	0.608002	0.408043	0.201263
HDAC7a	0.591468	-0.887862	-1.31883	-0.53591	-0.541442	-0.824782	-0.188198	-0.518141	-0.528274
RBM14	0.418302	-0.712507	-0.183398	-0.15885	1.14116	-0.514822	0.608002	0.411447	0.126123
DMRTB1	0.960386	0.417559	-1.03382	0.116668	0.614702	-0.0227607	1.31573	0.635892	0.3753
MYCBP	-0.357178	-1.58928	-1.30504	-1.08136	-1.23306	-0.658179	-0.0525492	-0.64793	-0.865882
NUPR1	0.019269	-0.751475	0.267098	-0.15554	0.583734	0.403434	1.64601	0.877726	0.361345
ZFP113	-0.259302	-0.33257	-0.932691	-0.50642	0.573411	0.20196	1.50446	0.759945	0.125879
AATF	0.674288	-0.858637	-0.404048	-0.19537	0.26373	0.488673	0.295419	0.349274	0.0765709
RYBP	0.72699	-0.274119	-0.7718	-0.10485	2.30763	-0.731794	0.507739	0.694524	0.294107
PUS1	0.448417	-1.29703	-0.877528	-0.57371	4.29991	0.147717	0.330806	1.59281	0.508716
MINT	-0.319534	0.0278839	0.198144	-0.03154	0.769543	-0.894523	-0.937215	-0.354065	-0.192617
TRIP4	0.162319	0.651371	-0.321304	0.164738	0.738575	-0.231984	0.425171	0.310587	0.237358
NCOA6	1.31425	0.612401	0.712996	0.87853	1.80181	0.601034	2.34784	1.58356	1.23172
CSDA	1.53259	0.661111	-0.518971	0.559226	0.738575	0.329819	0.513637	0.527344	0.542793
FOXO1	0.659229	-1.93025	-1.2085	-0.82422	-0.675637	-0.813159	-1.27339	-0.920728	-0.873619
CSEN	0.58394	-0.342312	-0.491389	-0.08232	2.04956	0.391811	1.48087	1.30741	0.61208
AL033314 (Snd1)	1.46483	0.70982	0.230323	0.801219	0.294698	1.36818	-0.188198	0.491562	0.646609
PIAS1	1.7961	0.748789	0.552105	1.03128	0.335989	1.18221	1.72268	1.08029	1.05631
Foxo3	0.87004	-0.089021	-0.909706	-0.04117	0.346312	-0.379215	0.678775	0.215291	0.0861974
ELF4	2.18007	0.0765933	0.354439	0.869697	1.01729	0.876123	0.519535	0.804315	0.837342
GBIF	1.71328	1.2164	2.70345	1.87258	1.46116	0.0353567	-0.376927	0.373198	1.12545
RUVBL1	0.674288	0.894917	0.290082	0.619212	0.769543	0.0702272	0.608002	0.482591	0.551177
RIPK3	0.237608	0.174012	1.67375	0.691948	0.160503	0.418932	-0.0407536	0.17956	0.437341
PFDN5	0.892627	1.05079	-0.482196	0.487988	0.862447	-0.0653802	-0.00536697	0.2639	0.375487
ANKRD2	0.696875	0.105818	-0.321304	0.161072	1.4302	-0.235858	1.15649	0.783611	0.472037
ZFP111	1.02062	0.3104	-0.574133	0.253384	-0.0149834	0.35694	1.38651	0.576155	0.414225
PLAG1	0.252666	0.485753	0.92905	0.554061	-0.675637	-0.0382587	0.495944	-0.0726507	0.241586
LITAF	1.10344	-0.00134317	-0.187994	0.305056	0.397925	-0.902272	-0.707202	-0.40385	-0.0495751
RNF14	0.433361	0.3104	-0.574133	0.057631	2.16311	-0.394713	1.23317	1.00052	0.528532
USP49	1.78857	-1.18012	0.262501	0.289819	0.883093	0.0121097	0.0536108	0.316271	0.303294
ASCL3	0.327954	-1.00477	1.19107	0.169162	0.53212	-1.25098	-0.471291	-0.396716	-0.112648
GMEB1	-0.83903	-0.634571	0.639446	-0.27926	0.408248	-1.34784	-0.601042	-0.513545	-0.395798
INSM2	0.975445	-0.42999	1.24624	0.594867	-0.159501	-1.4602	0.18926	-0.476814	0.0602081
GTF2IRD1	0.0719714	-0.751475	-0.831559	-0.50211	-0.283374	-0.441207	1.07982	0.118414	-0.192637
HCNGP	0.320426	0.251946	-1.14874	-0.18995	0.707607	-0.18549	0.678775	0.400297	0.104086
TBX20	0.162319	-0.050053	-1.12576	-0.3357	1.47149	-0.588438	-0.317949	0.188367	-0.0747323
SMARCE1	1.49494	-1.47238	0.253307	0.091475	0.346312	0.101223	0.0182241	0.155253	0.123604
JMY	0.561353	-0.00134317	-1.38778	-0.27329	0.945029	-1.45633	0.0830996	-0.142732	-0.209328
RNF25	-0.34212	0.183752	-0.100654	-0.08615	0.831479	-0.72792	-0.695407	-0.197282	-0.141812
FHL5	0.343013	-0.644313	0.437183	0.044465	1.59536	-0.158368	-0.253073	0.394639	0.219967
Plate 12
Tbx21	0.0644425	-0.0928569	1.36136	0.441732	-0.853812	-1.56358	-1.17642	-1.19793	-0.37681
RBAK	0.00421082	0.26986	-0.822101	-0.18112	0.635224	-0.19043	0.698409	0.381068	0.0991955
SERTAD2	0.636642	-0.24399	-1.22896	-0.27644	-1.27673	-0.0277572	-0.680641	-0.661711	-0.470239
SALL1	0.282783	0.551976	-0.695524	0.047731	-0.325161	-0.644956	1.08591	0.0385983	0.042505
ROG	0.568881	0.441146	-1.02553	-0.00322	-0.959543	-0.793275	-0.333029	-0.695282	-0.350225
SHANK3	0.0719714	-0.133159	-0.243462	-0.10109	-1.32079	-0.152154	0.0316783	-0.480421	-0.290986
CRI1	0.410774	0.763562	-0.198256	0.325736	-1.32079	0.527243	-0.156374	-0.31664	0.00436011
WBSCR14	0.538766	0.108654	-1.22896	-0.19152	-1.68203	-1.86978	0.248223	-1.1012	-0.647522
PIAS4	0.553825	0.783712	-1.21539	0.043019	-0.175376	-1.26215	-0.880091	-0.77254	-0.365913
EDF1	0.177377	-0.344745	-1.28772	-0.48259	-0.175376	0.206683	-0.845899	-0.271531	-0.378281
TNRC11	0.734518	0.22956	-0.451411	0.171745	-1.10933	-1.87935	-0.669244	-1.21931	-0.524209
Huwe1	0.343013	1.74089	-0.37456	0.570491	-0.598297	-1.79802	1.28536	-0.370318	0.0997317
CARM1	0.0343268	0.652731	-0.379081	0.103378	-0.245863	0.326295	0.407783	0.162738	0.132699
ZFP191	-0.349649	-0.707465	-0.695524	-0.58289	-0.175376	-1.49181	0.97194	-0.231748	-0.40798
BHLHB5	-0.477641	-0.596634	-0.415246	-0.49572	-1.33841	-0.55405	0.0772667	-0.605065	-0.550786
NRIP2	-0.184013	0.028049	-1.04361	-0.39788	0.626413	0.618148	0.0430754	0.429212	0.0146769
SAP30	0.659229	-0.00217709	-0.871828	-0.06994	0.740954	0.905217	0.151348	0.599173	0.263791
FOXJ2	-0.244244	0.199335	-1.1069	-0.38184	-0.298728	0.785605	0.259621	0.248833	-0.0675519
Tbn	0.553825	1.29756	0.0096922	0.620342	0.353276	0.0248721	0.259621	0.21259	0.416475
GAS41	0.0870292	-0.264141	-1.05265	-0.40793	0.476628	0.910002	-0.0481015	0.446176	0.0181273
MLLT1	1.46483	0.813942	0.0639396	0.780781	-0.201808	-0.0325417	-0.538177	-0.257509	0.261697
TRPV6	0.885096	-0.455576	-0.95772	-0.17425	-0.237052	-0.185645	0.128554	-0.0980478	-0.137057
FOXB1	0.757105	0.703112	-0.383601	0.359599	0.0625175	1.35974	0.555945	0.659402	0.509137
IRX6	1.10344	0.592281	-0.125926	0.523502	-1.03884	0.871726	1.32525	0.386045	0.454654
SIRT2	0.493591	-0.495878	0.222161	0.07287	0.0801392	-0.0803865	0.521754	0.173836	0.123563
DIP2	1.17873	0.824017	0.0910633	0.697762	0.2916	1.39323	1.03462	0.906486	0.802211
NMI	2.27042	-0.0928569	0.516001	0.896877	-0.148943	-0.673663	1.22268	0.133357	0.515606
SUV39H2	-0.161426	-1.03996	-1.11142	-0.76883	-1.47938	-1.08513	-1.02825	-1.19759	-0.984261
ZFP110	1.78857	1.489	-0.510179	0.923431	0.547115	0.852588	1.30815	0.902619	0.912541
ASB1	0.538766	1.38824	3.21933	1.70934	1.25198	0.149269	1.80963	1.07029	1.39287
ASB4	0.674288	-0.667163	-0.284148	-0.0918	-1.84063	0.1397	0.225429	-0.491833	-0.292087
ASB2	-0.455054	-0.657087	-1.6765	-0.92637	-0.906678	1.47936	0.476166	0.349614	-0.289966
ASB3	0.312898	-0.324594	-1.29677	-0.4337	-0.439702	1.37888	0.527453	0.488877	0.0263617
ZNRD1	-0.0033181	0.108654	-0.763333	-0.21788	-0.501378	0.426769	1.47911	0.468168	0.124418
1500016H10RIK (Rpl7l1)	-0.0183759	-0.657087	-0.781416	-0.48414	-0.448513	-1.13297	0.253922	-0.442521	-0.464074
DMAP1	0.568881	-0.33467	-0.406204	-0.05656	0.203491	0.130131	0.81238	0.382001	0.162335
KLF15	0.327954	0.602356	0.0548984	0.328299	-0.281106	1.06311	0.242525	0.341508	0.334955
BLZF1	0.0418557	0.0582741	-0.614153	-0.17018	-0.122511	0.00094972	2.20853	0.695655	0.262157
2310050B20RIK (Tsfm)	0.501123	0.0985793	-0.749771	-0.0486	-0.201808	-0.525344	0.561644	-0.0551693	-0.0525962
TAF12	0.862509	-0.556332	-0.351957	-0.01459	-0.131322	-0.271766	1.00613	0.201015	0.0928774
DRAP1	0.199963	0.451221	0.470795	0.3731	-1.17981	-0.903318	0.29951	-0.594541	-0.110274
UBE2V1	0.335485	-0.71754	-0.618673	-0.3324	-1.03884	1.05354	0.265319	0.0933383	-0.120119
GTF3A	-0.48517	-0.284292	-0.261545	-0.34317	0.168248	0.919571	0.390687	0.492835	0.0745831
BRF2	0.832394	-0.0122526	-0.88991	-0.02157	-1.63798	-0.161723	0.45907	-0.446877	-0.235067
CCNH	0.388187	-0.113008	-0.514699	-0.07886	0.141815	0.345433	0.476166	0.321138	0.120649
ASC	0.0117397	-0.0223282	-0.455931	-0.15464	-0.166565	0.32151	-0.0367044	0.0394136	-0.0580465
D8ERTD325E (Tcf25)	0.132203	-0.435425	-0.88539	-0.39453	0.027274	0.455476	0.0658696	0.182873	-0.106665
LZTR1	1.41212	-0.0324037	-0.166612	0.404685	0.538304	0.1397	2.59603	1.09134	0.747857
HMG20A	0.516178	0.944922	-0.0535964	0.46927	1.38415	0.65164	0.0715682	0.702452	0.58581
FANK1	0.30537	0.420995	-0.984843	-0.08429	-0.448513	-0.396162	0.521754	-0.10764	-0.0968998
TCEB3BP1	1.02062	-0.0424792	-1.27868	-0.09776	-0.571865	-0.487068	-1.48414	-0.84769	-0.473936
1700023B02RIK (Cir1)	0.177377	0.219485	-0.121406	0.092049	-0.659973	0.493752	1.05172	0.295166	0.193492
SSBP2	0.975445	1.31772	0.0187334	0.770597	0.177059	1.39802	0.863667	0.812915	0.791774
SMARCD3	0.58394	0.0784292	-0.623194	0.01424	-0.906678	0.79039	1.76404	0.54925	0.281154
1500004O14RIK (Polr3k)	0.0343268	0.531826	-0.6684	-0.03282	2.69697	0.268881	0.271018	1.07895	0.522436
PMF1	-0.296947	-0.163386	-0.605112	-0.354	-1.0036	-0.266981	-0.139278	-0.469952	-0.41255
YAF2	-0.010847	-0.405199	0.339697	-0.02609	0.785008	-0.223921	-0.13358	0.142502	0.0585265
POLR3D	0.350541	0.259785	-0.428808	0.061319	-0.0696455	0.0296566	0.293812	0.0846077	0.0725569
2210404G23RIK (Cand2)	1.26907	0.995303	-0.351957	0.63814	0.846684	1.67073	2.52765	1.68169	1.15958
NRARP	1.00556	0.612431	-0.88991	0.244381	0.485439	-0.391378	0.225429	0.106497	0.174595
PSMD9	0.147261	-0.0827814	-0.211818	-0.04871	0.450195	-0.477499	-0.412809	-0.146704	-0.0979085
SMARCA2	-0.199071	-0.364896	-1.00293	-0.5204	-0.959543	0.73776	-0.139278	-0.120354	-0.321326
PFDN1	2.66946	-0.354821	-0.537302	0.593463	1.06696	0.900433	-0.355824	0.537188	0.564816
ZFP99	-0.470112	0.0683492	-0.437849	-0.27904	-0.448513	0.742545	0.658519	0.317517	0.0188233
LASS4	1.02062	-0.868673	-0.623194	-0.1559	-0.774515	-2.18556	-0.0481015	-1.00273	-0.579904
VDRIP	-0.0484916	-0.546256	-0.198256	-0.26396	0.344465	-0.348318	-0.617957	-0.20727	-0.235802
1810009B06RIK (Calcoco1)	0.0267979	-0.0928569	-0.15305	-0.07275	-0.430891	0.656424	-0.709134	-0.1612	-0.117118
TCEB2	1.59282	-0.0424792	-1.18827	0.122942	-0.792136	-0.936809	0.288113	-0.480277	-0.179794
Chd8	0.907683	0.128804	-0.799498	0.080513	1.38415	1.70901	-0.429905	0.887751	0.483374
ILF2	0.109616	0.0381241	-1.47759	-0.44048	-0.0960781	-0.989438	0.10576	-0.326586	-0.384935
SEC14L2	0.78722	-0.223839	2.27	0.940156	0.000841437	-0.319611	-0.407111	-0.24196	0.35125
SNCAIP	0.215021	0.0381241	-0.157571	0.032157	-0.615919	-0.37224	-1.43285	-0.807003	-0.387573
2410018C20RIK (Mri1)	0.350541	0.592281	-1.21087	-0.08705	0.776197	-0.23349	-1.41575	-0.291016	-0.190183
1700025J14RIK (Zfp169)	1.41965	0.471371	-0.790457	0.368354	-0.0167803	0.259312	-1.40436	-0.387275	-0.0102101
TCEB1	1.38954	-0.435425	-1.38718	-0.14173	-0.845001	0.201898	-1.09664	-0.579913	-0.362134
Hcfc2	0.290311	-0.274217	0.122708	0.046035	-0.695217	-1.4009	-0.435603	-0.843908	-0.39882
POLD3	0.019269	-0.344745	0.240244	-0.02887	-0.263484	-2.36259	-1.36447	-1.33018	-0.679295
3110024A21RIK (Zfp593)	0.967917	0.128804	-0.95772	0.04815	-0.695217	-0.539697	0.0202812	-0.404878	-0.179272
E130307M08RIK (Mpnd)	0.230079	0.622506	-0.288668	0.18852	-0.0520237	0.110993	-1.14222	-0.361085	-0.0865563
5930405J04RIK (Smarcc2)	0.900155	-0.274217	0.262847	0.295763	-0.93311	-0.0803865	-1.13653	-0.716674	-0.210206
Plate 13
GTF2E2	0.525889	-0.0735418	0.222025	0.22437	-1.14486	-0.626422	-0.602841	-0.791374	-0.283292
HSBP1	-0.529719	-0.699833	-0.512811	-0.57982	-0.512538	0.0177002	0.0063377	-0.162833	-0.371811
CML4	0.0956138	-0.595451	-0.659778	-0.38529	-0.256598	-1.7131	-0.759328	-0.909677	-0.648108
PHF5A	0.130036	0.636253	-0.531775	0.07918	-0.234016	2.07714	2.0686	1.30391	0.69104
ANKRA2	-0.00191511	0.119565	-0.375326	-0.08518	-1.4836	-0.183862	-2.12858	-1.26535	-0.675621
1110033M05Rik (Fam172a)	0.164458	-0.188362	0.0134262	-0.00352	-0.0307692	0.718785	0.565218	0.417745	0.207126
1110033I14RIK (ppp1r27)	-0.219921	-0.0526653	-0.61237	-0.29382	0.767161	0.0878087	0.280189	0.378386	0.0417004
RERE	0.244776	-0.605889	-0.944231	-0.43332	0.691884	0.63115	-0.133382	0.396551	-0.0192822
GTF2F2	0.307882	-0.250991	-0.23784	-0.05987	1.15107	1.81423	0.425498	1.13027	0.534975
Rreb1	0.525889	-0.271867	0.0418714	0.098552	0.947824	-0.946292	0.123702	0.0417449	0.070188
TAF11	-0.397768	-0.882501	0.73878	-0.1819	0.247753	-0.0261176	0.593162	0.271599	0.0455515
1110054H05RIK (foxk2)	-0.397768	-2.3856	0.0940211	-0.89663	0.270336	0.473406	0.36961	0.371117	-0.262666
1110054N06RIK (ankrd46)	0.19888	1.26255	1.42621	0.95984	0.210115	1.35853	0.41432	0.660987	0.811766
TULP4	0.244776	0.25004	0.587072	0.359516	-0.392096	1.33223	0.347254	0.429131	0.39488
ASB11	0.0898769	0.453587	0.331065	0.290882	0.842437	1.17011	-0.14456	0.622662	0.457086
2610031L17RIK (prpf6)	0.00955908	-0.297963	0.226766	-0.02098	1.3769	0.990456	1.19675	1.18804	0.583745
CRSP8	0.164458	0.359645	0.274174	0.265573	0.134839	-0.0611719	1.54885	0.540838	0.403465
Ascc1	0.239039	-0.517165	-0.697706	-0.32395	-2.33423	-0.937528	-0.429589	-1.23378	-0.779529
CNOT8	0.112825	0.563187	-0.190432	0.162221	0.880075	1.46807	1.7221	1.35675	0.759304
ELF2	0.571785	-0.616328	1.29346	0.413854	1.56509	-0.955055	-0.127793	0.160747	0.288527
ING1L	0.399674	-0.0944182	-0.0387235	0.088917	-0.286709	0.320043	0.106936	0.0467568	0.0678003
ASB9	-0.277291	-0.250991	0.098762	-0.14336	-0.173794	0.604859	0.911723	0.447596	0.152211
2310042L19RIK (pir)	0.502942	-0.402345	0.667667	0.254822	0.639191	2.68621	0.2746	1.2	0.728043
TRIP13	-0.179762	0.26048	0.421142	0.166488	-0.572759	1.39358	2.06302	0.961279	0.564283
THRAP6	-0.265817	-0.924254	0.136689	-0.35139	-0.414679	2.55913	2.34246	1.49564	0.572255
MED6	0.00382214	-0.172704	0.68189	0.16971	0.32303	2.09466	0.324899	0.914198	0.5426
TRIM32	0.726682	0.276138	0.259952	0.420431	-0.301764	0.613623	1.68857	0.666808	0.543866
ZFP219	0.33083	0.130005	-0.403771	0.019787	0.443472	1.23145	2.45423	1.37639	0.697704
POLR2I	-0.110918	-0.819872	-0.00553735	-0.3121	-0.685674	1.05618	-0.798449	-0.142647	-0.227378
2610041B18RIK (Zfp715)	0.898794	0.354422	0.942638	0.730164	0.925241	-1.11718	1.56561	0.457891	0.594921
CRSP3	0.181669	0.61016	0.435364	0.408239	0.624135	0.854621	0.0342817	0.504346	0.456705
GTF3C5	-0.598563	-0.324058	0.909452	-0.00611	0.405834	1.11315	0.939667	0.819549	0.40758
HDAC8	-0.707566	-0.177923	0.947379	0.018834	1.42959	0.666204	0.922901	1.00623	0.513431
ASB12	0.0554549	0.547529	-0.66926	-0.02082	1.11343	0.972929	1.99036	1.35891	0.668408
TAF15	-0.426453	-1.03385	0.345288	-0.37233	-0.234016	1.10438	1.48737	0.785912	0.207119
5730461K03RIK (Ecd)	0.715208	0.0569335	-0.285249	0.162838	0.887603	0.981692	0.475797	0.781697	0.471997
CRSP7	-0.0478109	-1.54533	-1.38513	-0.99013	-0.971724	-0.705294	-0.166915	-0.614644	-0.803701
PRDM16	0.594733	-0.0161316	-0.0861323	0.16432	0.518749	0.0790452	0.727293	0.441696	0.302926
Ankib1	-0.0535479	-1.34178	-0.802005	-0.73092	0.721995	-0.884947	0.464619	0.100556	-0.315944
PGRMC2	0.577522	0.0725913	-0.493848	0.053025	1.58015	1.59952	0.989966	1.38988	0.720984
4921511I16RIK (Cdkn2aip)	-0.110918	-0.214457	0.809894	0.15997	0.503693	1.0036	0.0678145	0.525036	0.343271
RNF134	-0.805095	-0.569356	0.677149	-0.23372	-0.798589	-0.985728	-0.541365	-0.775227	-0.50383
4933402L21RIK (Hexim2)	-0.0535479	-2.09855	2.40283	0.07902	0.488638	-0.284643	0.671405	0.2918	0.187688
4933413G11RIK	0.216091	-0.271867	-0.332658	-0.12885	1.57262	1.02989	1.69416	1.43222	0.651372
4933413G11RIK (Hsfy2)	-0.300239	-0.517165	1.50206	0.225371	0.300447	1.03866	1.50414	0.947746	0.587983
4933416E05RIK (Zfp689)	0.296409	-0.913816	-0.579184	-0.39777	0.827382	-0.0304994	0.380787	0.392557	-0.00315354
DMRTC2	-0.334661	-0.976445	-0.735633	-0.68085	-0.249071	1.49874	0.526096	0.591923	-0.0451617
ARID5B	0.00382214	-0.157047	-0.811487	-0.32003	0.338085	1.46369	0.201946	0.667906	0.173168
CHES1	0.118562	0.82936	1.12279	0.688109	2.64154	1.65649	0.106936	1.46832	1.07928
BCOR	-0.00765205	0.0204022	-0.825709	-0.26942	3.25128	2.01579	-0.591664	1.55847	0.643742
Ptk7	0.19888	-0.48585	0.5207	0.076923	0.0294519	0.850239	-0.591664	0.0960089	0.0869595
CIC	-0.460875	-0.0735418	-0.0292417	-0.18783	0.0746177	0.58295	0.358432	0.338667	0.0753903
1300004C11RIK (Gtf3c2)	0.370989	-0.219676	1.87659	0.672409	0.99299	0.653059	0.816714	0.820921	0.748444
1110001J12RIK (Ankle2)	0.279198	0.229165	0.615518	0.373459	1.21882	0.363861	0.581984	0.721555	0.548091
GTF2A1LF	0.0898769	0.145658	0.710335	0.313943	1.21129	2.65553	1.4203	1.76238	1.03883
D10ERTD516E (Cand1)	-0.575615	-0.000474237	-0.394289	-0.32271	0.985462	1.68716	0.548451	1.07369	0.375116
2310076O14Rik (Apol6)	-1.05752	-0.997321	-0.61237	-0.88791	0.134839	0.372625	-0.396056	0.0371358	-0.425968
LASS5	-0.644459	0.443147	-0.432216	-0.21036	1.69306	0.33757	0.41432	0.814984	0.301904
NANOG	-0.196973	0.359645	-0.190432	-0.00889	1.1059	0.0527545	-0.133382	0.341759	0.166253
DDX54	-0.168288	0.631036	-0.446439	0.006283	2.06191	0.271844	-0.312224	0.673845	0.339641
CKN1	-0.414979	-0.444098	0.847821	-0.00536	0.187532	0.43397	-0.440766	0.0602452	0.0282466
HARP	-0.334661	0.26048	0.501737	0.141567	-0.286709	0.530369	0.906134	0.383265	0.262892
2610020C11RIK (Zfp157)	-0.271554	0.0517159	0.435364	0.071017	0.338085	1.48122	-1.04995	0.256452	0.164147
MMS19L	0.124299	-1.05473	-0.427475	-0.45183	0.157422	-0.0524083	-0.317813	-0.0709331	-0.261785
BRF1	-0.437927	-1.68624	0.340547	-0.59519	0.149894	-1.12594	-0.826393	-0.600815	-0.597678
ASB6	0.107088	-1.74365	-0.0245009	-0.55364	0.473583	0.490933	-0.0830831	0.293811	-0.129939
ANKRD3	-0.684618	-1.06517	0.0276488	-0.5741	1.2941	2.23926	1.0235	1.51895	0.472453
2600017A12RIK (Htatsf1)	0.072666	0.15088	0.108244	0.110391	1.64037	1.34538	0.643461	1.20974	0.660166
ZFP131	-1.30995	-1.33656	-0.124059	-0.92329	0.157422	0.249935	-0.74815	-0.113598	-0.518561
SSBP3	-1.26405	-1.39919	-0.958454	-1.20542	0.240226	-2.26959	-1.01082	-1.0134	-1.11031
2610524B04RIK (taf4b)	-0.283028	-0.511945	0.430623	-0.12227	0.0369795	-1.24863	-1.36292	-0.858191	-0.489821
BCLAF1	-0.26008	0.516218	1.82444	0.690067	0.383251	0.153535	-0.854337	-0.10585	0.293838
2700067D09RIK (Anks3)	-0.248606	-0.25621	1.01849	0.169294	-0.0232416	0.569805	-1.12819	-0.193875	-0.0113249
2810031J10RIK (zfp444)	-0.0191259	-1.1017	-0.631333	-0.58286	1.04568	3.05866	0.45903	1.52112	0.468535
ZFP307	-0.196973	-0.110076	0.511218	0.067087	-0.151211	-0.175098	-0.0998495	-0.142053	-0.0369982
2810439M11RIK (Tonsl)	0.273461	-0.303182	-0.370585	-0.13273	-0.34693	0.403297	-0.731384	-0.225006	-0.179221
PRDM4	-0.174025	-1.82194	-0.545997	-0.84628	-0.663091	-0.62204	-1.07789	-0.787673	-0.817497
CCNT2	-0.351872	-0.631985	-1.00586	-0.66133	-0.520066	0.793276	-1.16172	-0.296171	-0.479705
NFATC4	-0.214184	-1.05473	-0.384808	-0.55051	1.24893	-0.0655537	-0.787272	0.132035	-0.209603
1700034P14RIK (Gbpb1)	-1.05179	-1.02864	0.416401	-0.55546	3.12331	3.25584	0.0454593	2.14154	0.793431
Plate 14
HBP1	-0.682657	0.373187	1.54787	0.409866	-0.100392	-0.884418	0.427678	-0.185711	0.113545
4933409K03RIK (Ankrd45)	-0.185535	-0.617309	0.7888	-0.00618	-0.00141612	-0.557943	0.133118	-0.14208	-0.0733806
4933417L02RIK (Ankrd42)	-0.531571	-0.977489	0.356305	-0.38493	0.379261	-0.190189	-0.196096	-0.00234138	-0.193296
BTBD11	-0.224525	-0.242121	1.35369	0.293115	2.16083	-0.531674	0.329491	0.652882	0.474282
TTF2	0.214113	-0.342171	-0.0938426	-0.07379	-0.206982	0.301401	0.346818	0.147079	0.036556
GASZ	0.214113	-0.807404	0.126818	-0.15573	0.630507	-0.186436	-0.149891	0.0980602	-0.0287154
ZFP263	0.0581527	-1.2076	0.576966	-0.19192	1.48322	-0.850645	-0.317386	0.105064	-0.042882
FOXP4	-0.0929338	0.163082	-0.711693	-0.2125	2.13037	-0.876913	-0.115236	0.379408	0.08278
1200013I08RIK (Rnf6)	0.457802	-0.907454	-0.42042	-0.28923	0.61528	-1.08706	-0.265404	-0.245727	-0.267876
NFX1	0.7551	-1.14757	-0.146801	-0.17948	0.691416	-1.31597	-1.2646	-0.629716	-0.404737
GTF2E1	-0.609551	1.38869	0.991808	0.588436	0.242217	0.0762451	0.231305	0.183256	0.386786
XAB1	-0.331748	-0.507254	-0.967659	-0.60039	0.935049	-0.190189	-0.415572	0.109763	-0.246229
CYLD	-0.702152	-0.537269	1.73323	0.161316	-0.290731	-0.839387	-1.15486	-0.761659	-0.298528
HOD	-0.497455	-0.657329	1.05359	-0.03573	0.820846	1.00313	-0.479105	0.448292	0.207281
CXXC1	0.501664	-1.10755	0.321	-0.09557	0.759938	-0.944459	-0.542637	-0.242386	-0.168675
EAF1	0.306713	-0.772386	-0.42042	-0.29457	0.364034	-0.783098	0.00605292	-0.13767	-0.216517
9130423L19RIK (Zkscan1)	-0.395106	0.123062	0.259215	-0.00477	0.287898	0.353937	0.439229	0.360355	0.178039
NARG1	-0.370738	0.433217	-0.0673633	-0.0015	0.775165	0.353937	1.40377	0.84429	0.421331
4930532L20RIK (Ankrd7)	0.214113	-0.092046	-0.79113	-0.22152	1.5289	-0.711799	-0.386694	0.143471	-0.0397753
4930548G07RIK (Mphosph8)	-0.0978075	-0.132066	1.32721	0.363263	2.52628	0.958104	-0.906506	0.859292	0.612536
2610014H22RIK (Kmt2b)	-0.448717	-0.652326	-0.438073	-0.51221	-0.237436	0.226349	0.02338	0.00409765	-0.254471
1700013G10RIK (pou5f2)	0.613759	0.168084	-0.773478	0.004255	-0.854132	0.173812	-0.404021	-0.361447	-0.179329
JARID1B	-0.175787	-0.812406	1.2213	0.075385	0.660962	1.3934	0.69336	0.915908	0.496805
RAI14	0.833078	-0.402201	0.162124	0.19736	0.0823328	1.86623	0.0811368	0.676567	0.437117
DNTTIP1	1.45205	-0.962481	0.762321	0.41585	0.706643	2.18145	0.491211	1.12643	0.771865
TAX1BP3	0.306713	-0.167084	-0.729345	-0.19519	0.995957	2.57547	0.808873	1.4601	0.631764
ASB5	-0.180661	-0.407204	0.797627	0.068408	1.0188	-0.302766	-0.178769	0.179087	0.124504
TBX18	-0.39998	-0.237119	1.44196	0.265552	1.71163	1.91501	1.54239	1.72301	0.995648
MRSB	0.0386576	-0.192096	-0.182107	-0.1115	1.1863	0.954351	-0.00549845	0.711716	0.299934
2210008I11RIK (Mib2)	0.155627	-1.08254	-1.47077	-0.79644	2.80798	0.770474	0.0176043	1.19869	0.19973
LASS2	0.789216	1.44872	0.930023	1.05422	1.12539	-0.1339	0.560519	0.517335	0.786662
SSBP4	0.891564	-0.237119	3.5603	1.39816	0.8513	1.36338	0.878182	1.03096	1.21793
ARID2	0.0873952	0.258129	2.16572	0.832976	1.2472	0.601608	1.53661	1.12847	0.982778
5730590C14RIK (Tanc2)	0.00941511	-0.377189	-0.888221	-0.41698	0.379261	-0.535427	-0.109461	-0.0885424	-0.253604
Zfp142	1.71523	0.088044	-0.182107	0.540733	1.38425	0.883052	0.641378	0.969559	0.754974
9430034D17RIK (Mkrf)	0.472422	-0.562281	2.20103	0.69955	2.67094	1.76491	1.10921	1.84835	1.27604
C030011J08RIK (Ankrd55)	0.116638	0.973487	0.56814	0.551677	4.10228	0.789237	0.346818	1.74611	1.14943
C330002I19RIK (Kidins220)	-0.434096	-0.557279	0.347479	-0.21529	0.813232	0.511546	0.537416	0.620731	0.20305
EHMT1	-0.20503	-0.827414	-1.29424	-0.77311	2.03901	1.81369	-0.138339	1.23812	0.231281
A330102K23RIK (Csrnp3)	-0.253767	-1.10755	-0.808783	-0.72183	1.9781	0.740454	-1.28193	0.478877	-0.122245
LBH	-0.219651	0.693347	-0.720519	-0.08091	0.0823328	-0.366561	0.375697	0.0304897	-0.0258924
5730467H21RIK (Sowahb)	0.959798	0.568284	-0.0144047	0.504586	-0.00902965	0.991877	1.16697	0.716604	0.610582
CREB3L4	-0.234272	-0.317159	1.74205	0.393571	1.468	1.86623	1.76186	1.6987	1.04779
ASB8	0.62838	-1.01251	-0.950006	-0.44291	2.00856	1.33336	1.4211	1.58767	0.571481
9530049C15RIK (Zfp449)	0.272596	-0.492246	-1.30306	-0.5051	2.4273	1.81369	-0.0921337	1.38295	0.437692
TNRC4	0.189744	-0.637319	-0.226239	-0.22418	2.32071	-0.231467	0.265959	0.785068	0.280232
0610009M14RIK (Tsc22d4)	-0.12705	-0.947474	0.400437	-0.22545	2.34355	0.455257	-0.00549845	0.931104	0.353204
ASB15	-0.297631	-0.947474	-1.36485	-0.8674	1.66595	-0.5692	-0.629273	0.155825	-0.35708
SP2	-0.161166	-0.672336	-0.217413	-0.34989	-0.305958	0.346432	0.791546	0.27734	-0.0364824
Hdac9	0.565022	-0.897449	-1.26776	-0.53099	1.82583	1.07819	-1.42054	0.494493	-0.0194511
BHLHB3	0.828206	0.368184	1.75971	0.982029	-0.146073	0.721691	-0.219199	0.118806	0.552086
SPZ1	0.335958	0.543272	-0.411594	0.156659	0.128014	-0.156415	-0.987365	-0.338589	-0.0913552
ABTB1	0.00941511	-1.38769	-0.685213	-0.68653	1.11016	1.62606	0.335267	1.02383	0.168
PBX4	0.257976	0.388194	2.78357	1.13797	0.752324	1.90751	1.31136	1.32373	1.23349
MYNN	-0.292757	-0.502251	-0.129148	-0.30781	2.05424	1.14573	0.745341	1.3151	0.503526
AA408868 (Zfkbiz)	0.22386	0.123062	0.524007	0.289316	1.29289	1.5285	0.040707	0.95403	0.62217
ZFP202	0.0532789	-0.142071	1.53022	0.477574	2.45014	1.38215	0.918611	1.58363	1.03205
SRISNF2L	-0.580309	-2.008	-0.711693	-1.09865	-0.108006	-0.572953	-0.577291	-0.419417	-0.759709
HTATIP	0.433433	-1.91296	0.250388	-0.41019	0.325966	0.447752	-0.305834	0.155961	-0.126875
JUNDM2	0.00941511	0.173087	0.629925	0.269614	1.97049	0.961856	0.341043	1.09113	0.680969
BAT4	1.06215	-0.272136	0.100339	0.296592	0.836073	-0.197694	-0.421348	0.0723437	0.184563
TCFCP2L1	-0.497455	-0.342171	-0.29685	-0.37826	0.310739	-0.497901	-0.144115	-0.110426	-0.244626
TFAP4	0.204365	1.43372	-0.217413	0.473969	0.622894	1.34462	-0.00549845	0.654005	0.563781
SP6	-1.10667	0.103052	0.727015	-0.09358	0.577213	-0.0475903	0.410351	0.313324	0.110561
GLIS2	0.399316	-0.362181	-0.782304	-0.24691	1.81061	0.00494591	0.0580341	0.624529	0.188069
GTF2A1	-0.04907	-1.18259	-0.870568	-0.69909	2.32071	-0.0100644	0.647154	0.985934	0.142595
SMARCD2	-0.117303	-0.627314	-0.641081	-0.46068	1.47561	0.804248	0.94749	1.07578	0.306942
SMARCD1	-0.419475	-1.50275	2.9248	0.328644	-0.13846	-0.0888688	-0.357815	-0.195048	0.069571
TRPS1	0.759972	-0.802401	1.8921	0.61297	1.76492	0.980619	0.161996	0.96918	0.792869
TBX19	0.00454136	-0.917459	-0.499858	-0.46998	0.74471	0.597855	-0.733235	0.20311	-0.133907
HES7	-0.170914	-1.32766	-0.146801	-0.54818	1.84867	-0.599221	-1.85949	-0.203347	-0.375903
ZFP192	0.550401	0.0630315	1.36252	0.656067	1.21675	0.177565	-0.415572	0.326248	0.492449
RBM9	2.07101	0.903452	1.60083	1.52206	2.69378	0.222596	-0.658151	0.75274	1.13892
KLF7	-0.643667	-0.852426	0.082686	-0.47129	0.72187	0.48903	-1.20684	0.00135292	-0.234891
LAF4L	-0.526697	-0.002001	-0.552817	-0.35946	0.00619742	-0.272746	-0.52531	-0.263953	-0.312229
SIRT1	-0.531571	-0.557279	-0.808783	-0.63101	2.06185	-0.685531	-0.744786	0.210512	-0.211016
ARID1A	0.452926	-1.26763	2.14807	0.440381	1.26243	0.260122	-0.704356	0.272732	0.358593
SMARCA1	-0.136797	0.193097	0.0473803	0.03447	-0.0699379	-0.242725	-1.13753	-0.483399	-0.224419
SMARCA5	-0.16604	-1.86293	-2.05331	-1.35687	1.45277	0.732948	-1.09133	0.364797	-0.497982
WDR9	-0.526697	-1.57279	0.66523	-0.47935	1.27004	0.620371	-0.998916	0.297166	-0.0904591
Plate 15
CECR6	-0.865382	-0.252126	0.408797	-0.23701	-0.0200643	0.145088	-1.50029	-0.458422	-0.347329
TRIM16	-1.26065	-0.377189	-0.241501	-0.62599	-1.17341	-0.315852	-0.929352	-0.806203	-0.716325
TRIM33
	2.20454	-1.0025	-1.19913	0.003243	-0.620565	-1.08409	-1.04354	-0.916063	-0.457547
PCQAP	0.320426	-0.989995	-1.68018	-0.78006	-1.74531	-1.29289	-0.78158	-1.27326	-1.02825
ZFP423	0.755224	-0.452226	-0.704728	-0.13257	0.27542	-1.3638	-0.0427195	-0.377033	-0.255472
SLC4A10	2.37583	-0.577289	0.836391	0.876724	-0.10585	-0.662542	-0.15019	-0.306194	0.286058
MAGED1	-1.22112	0.623312	0.845299	0.080893	0.313547	-0.0597744	0.333427	0.195733	0.139114
PTGES2	0.623467	-0.502251	0.119281	0.079939	-2.32675	-2.03354	-0.69426	-1.68485	-0.802342
2310058J06RIK (Wwtr1)	-2.30153	0.148074	-1.48865	-1.21121	0.580436	-1.78928	-0.0897379	-0.432862	-0.823448
Hmgb2	1.57211	0.798399	0.725038	1.03048	-0.611033	-0.461619	0.649122	-0.141177	0.445337
2810405L04RIK (Gtf2f1)	-1.40558	-0.814907	-0.303859	-0.84087	0.313547	-0.2213	-0.358414	-0.0887225	-0.465086
Gtf3c3	-0.680923	0.610805	0.377619	0.101784	-0.32508	0.609967	-0.217359	0.0225092	0.0625048
AI481105 (Znfx1)	0.42583	-0.0145073	1.07691	0.494036	-0.792136	0.34601	-0.297962	-0.248029	0.124025
TAF13	0.42583	0.948474	-0.286042	0.363296	0.132444	1.04727	0.575236	0.584983	0.473868
HKR3	1.2559	0.648324	-1.26149	0.216636	-1.01137	0.105691	-0.391999	-0.432558	-0.109157
Trrap	0.399481	-0.627314	-1.18132	-0.46748	-1.24966	-0.469499	-0.009135	-0.576098	-0.522907
Nfxl1	-0.101194	0.235618	-0.326129	-0.06328	0.0752532	1.59094	1.13946	0.935217	0.435658
ZFP282	1.9015	0.473237	-1.35503	0.342475	-1.09715	0.507536	0.743159	0.0511808	0.195543
TADA3L	0.122792	0.910955	-0.873983	0.054912	-1.55468	-0.0637141	-1.19131	-0.936567	-0.441656
TAF5L	-2.51234	-0.127064	-0.437482	-1.0248	-0.439461	-0.158266	0.118486	-0.159747	-0.592687
SNAPC2	2.54711	1.01101	-0.049975	1.16948	-1.03043	0.377527	-0.0225688	-0.225157	0.472112
ANKRD10	0.966032	-0.177089	-0.375124	0.138651	-0.744478	1.74853	-0.15019	0.28462	0.21128
Sept10	-0.825855	-1.8029	-0.678003	-1.10097	-0.258358	0.101751	-0.34498	-0.167196	-0.634724
MAML1	0.359953	1.16108	0.364256	0.627739	-0.658692	1.74065	0.30656	0.462839	0.545634
HOXB2	2.7184	0.110555	-0.0766996	0.917563	0.475587	0.929079	0.400596	0.601754	0.759586
ETV5	3.53528	0.310655	3.55339	2.45971	0.647158	1.25213	2.32163	1.40697	1.93671
ISL2	1.49306	0.335668	-0.281588	0.516247	-0.744478	0.787252	0.0378834	0.0268858	0.271299
Barhl2	1.99373	0.298149	1.27289	1.18585	-0.306017	2.14643	0.971534	0.937317	1.06279
RCOR1	0.2173	0.835918	0.457792	0.502802	0.694817	0.893622	0.225957	0.604799	0.554235
E2F4	1.49306	-0.289645	-0.0455209	0.386051	-0.830263	-0.0952313	0.803611	-0.0406279	0.172668
ANKRD32	-0.865382	-0.552276	-0.232593	-0.54964	-0.963708	-0.181904	-0.0158519	-0.387155	-0.468619
AL023001 (rrn3)	-0.193424	-0.414707	-1.03879	-0.547	-0.839795	1.34274	0.461049	0.321332	-0.11382
TCF19	-0.456937	0.110555	-0.170236	-0.17188	-0.630097	1.07485	0.581953	0.342234	0.0850143
Btaf1	0.728871	1.36118	0.0168365	0.702264	-0.515715	1.61852	1.85817	0.98699	0.844643
D330024H06RIK (kank1)	0.860628	-0.53977	-1.03879	-0.23734	-1.10668	0.92514	0.689424	0.169293	-0.035008
ATF5	2.27042	0.173087	-0.571105	0.625218	-1.09715	1.57124	0.555085	0.343059	0.483597
							-4.47588
ZFP339	6.20994	0.398199	-0.838351	1.92485	-1.0209	0.613907	-0.00241809	-0.13647	0.893397
ANKRD1	1.3613	0.210605	-0.161327	0.470499	-0.630097	1.11424	0.487916	0.324021	0.397107
SCML2	3.40353	0.835918	-0.107878	1.37739	0.694817	2.55222	1.93205	1.72636	1.55178
GCM2	0.821101	1.11106	0.471155	0.80021	-0.439461	-0.497076	0.152071	-0.261489	0.269807
CHD4	-1.52416	-1.02751	-1.92961	-1.4901	-2.11705	-1.50169	-2.04436	-1.8877	-1.69073
SURB7	2.81062	-0.114557	0.635956	1.10947	-0.534779	0.613907	0.743159	0.274096	0.692385
FOXP1	1.17684	0.16058	-0.64237	0.232903	-0.353676	2.82799	0.225957	0.900092	0.565888
SLC30A9	0.412655	0.485743	-0.624554	0.092466	-1.04949	0.92514	0.373729	0.0831249	0.0872032
SUPT3H	1.65117	0.173087	-0.46866	0.452753	-0.925581	1.97703	-0.163624	0.295941	0.373903
Trip11	-0.272478	-0.289645	-0.909616	-0.48885	-1.08762	1.55154	0.00429882	0.156074	-0.167253
Rlf	6.36805	-0.0895448	0.863115	2.3789	0.580436	1.62246	0.984968	1.06262	1.72158
Tbx10	0.320426	-0.252126	0.0658316	0.044586	-1.32591	0.716338	-0.264378	-0.291318	-0.123304
LMO1	3.75927	0.448224	-0.6201	1.19697	0.208698	1.87854	1.15961	1.08228	1.13904
Hoxc11	0.570765	0.373187	0.453338	0.464904	0.199166	1.61458	0.427464	0.74707	0.606417
ZFP98	-1.59004	-0.677339	-0.615646	-0.95984	0.237293	0.0229583	-1.05026	-0.263335	-0.612172
Zfp91	0.58394	-0.102051	-0.326129	0.052538	-1.33545	1.04727	-0.405433	-0.231203	-0.0896417
ZFP50	0.742046	0.048024	-1.50647	-0.23594	-1.28779	0.539053	-0.60694	-0.451891	-0.345345
DEK	1.28225	0.285643	-1.1145	0.153242	-0.515715	0.172665	0.41403	0.02366	0.0873944
BAT8	3.58799	0.473237	-1.1056	0.987306	-1.12575	0.0190187	0.185655	-0.307025	0.339092
HIVEP1	0.333601	0.435718	-0.495385	0.092251	0.208698	3.05649	1.00512	1.42344	0.757374
4833427P12RIK (Prdm2)	1.95421	-1.22761	-0.949703	-0.07257	-0.258358	0.653303	-0.405433	-0.00349581	-0.0389329
LMX1A	6.24947	0.110555	1.3308	2.56108	-1.03996	1.31123	0.373729	0.214998	1.3893
NR3C2	3.93055	0.235618	-0.388487	1.25997	-0.0200643	1.92187	0.555085	0.818965	1.0391
CEBPE	-0.101194	-0.0645323	-0.994244	-0.38477	0.551841	-1.82868	-0.41215	-0.562996	-0.474827
SDCCAG33	-0.944436	-0.202101	-0.3484	-0.49765	-0.820732	-1.04863	-1.17116	-1.01351	-0.755909
FOXE1	-0.246126	-0.464732	-0.847259	-0.51777	-0.639628	-0.0243175	0.494633	-0.0564375	-0.287905
FOXP2	1.29542	-1.41521	-1.20804	-0.44032	-1.22107	0.80695	-0.828598	-0.414238	-0.428423
BRDT	2.98191	0.0230115	0.782942	1.26113	-0.611033	0.00326007	1.38127	0.257831	0.760225
SUPT16H	-0.509639	-0.577289	0.386527	-0.2342	-0.734946	1.40972	0.212523	0.295765	0.0311489
PAWR	-1.56369	1.08604	-0.798264	-0.42379	0.523246	0.57451	-0.23751	0.286749	-0.0692777
VSX1	-0.232951	0.348174	0.800758	0.303809	-0.48712	0.653303	0.461049	0.209077	0.257202
FOXN4	3.15319	-0.289645	-0.433028	0.810994	-1.4117	0.0820532	0.508067	-0.27386	0.268156
BAZ2A	-0.153897	0.723362	-1.16795	-0.19728	-0.439461	0.728157	-0.271094	0.00586697	-0.0968147
MTA1	3.60116	-0.689845	0.261812	1.05721	-0.630097	0.542993	0.353578	0.0888249	0.573267
ASB10	4.70792	-0.83992	1.25953	1.70679	-0.715882	-0.300093	-2.16526	-1.06041	0.324381
KLF16	1.34813	-1.4027	-0.0633373	-0.03918	-0.220231	-0.961956	-0.559922	-0.580703	-0.310003
OTX3	3.8515	-0.602301	-0.237047	1.0045	-0.0295961	-0.134628	-0.868899	-0.344374	0.329838
BHLHB4	-0.918084	0.323162	-0.71809	-0.43631	-1.12575	-0.402525	0.145354	-0.460973	-0.449322
CENTB5	1.58529	-0.514757	-0.517655	0.185274	-0.858859	-0.875283	-1.06369	-0.932611	-0.374159
ANKRD6	-0.351531	-0.702351	-0.611192	-0.55387	-0.992303	-0.0282572	-0.452451	-0.491004	-0.523014
SP7	0.320426	0.148074	-0.103424	0.121888	0.780603	-0.619206	-0.371848	-0.0701503	0.0257708
UBN1	0.597114	0.773387	0.595869	0.654327	-0.630097	-0.189783	-0.60694	-0.475607	0.0899252
ZFP287	-1.03667	0.498249	-1.63118	-0.72011	-0.515715	0.716338	-1.50701	-0.435461	-0.57933
SERTAD3	0.0964406	-0.527264	-1.03433	-0.48642	-0.754009	-0.217361	-0.499469	-0.49028	-0.489332
Plate 16
RFXAP	-1.3668	-0.224303	2.26572	0.220574	0.322271	-0.476815	-1.99907	-0.717871	-0.2465
HDAC10	-0.590815	-0.41541	-1.02412	-0.67484	-0.632716	-0.968548	-0.910928	-0.837397	-0.75709
RNPC2	-0.827464	0.067979	2.25594	0.494541	-0.0103654	0.0798633	0.850821	0.306773	0.402796
PPARGC1B	-0.0624835	0.157909	0.774779	0.288599	0.0540158	0.543762	0.778279	0.458685	0.374377
VGLL1	-1.31177	-0.696449	1.33205	-0.22792	-1.55551	0.00563946	0.197938	-0.450645	-0.338017
HAVCR2	-1.44385	-0.314236	0.378825	-0.46047	-0.546875	0.0180101	-0.765843	-0.431569	-0.445661
ASH1L	-1.97218	0.652541	-0.0415703	-0.45366	-1.22288	-1.35204	-1.04565	-1.20685	-0.830296
CLP1	-0.365174	0.191636	0.950759	0.257271	-1.53405	0.20357	-0.320224	-0.550236	-0.145581
Ell2	-1.09713	-0.0894042	1.57158	0.125366	-1.10484	0.9489	-0.330587	-0.162177	-0.0169156
TIEG3	0.432826	1.22586	0.828551	0.827507	-1.02973	-1.06442	-1.13892	-1.07769	-0.124306
GSCL	-0.678871	-0.865073	-0.813925	-0.78441	0.172048	-0.897417	-2.01979	-0.915054	-0.850505
TCFCP2L2	-1.69701	0.146668	-0.716159	-0.75414	-1.33018	0.0674926	0.809368	-0.151106	-0.453303
C230094B15RIK (Skor1)	-1.42184	0.866128	1.00453	0.147702	-1.45894	0.324183	-1.17001	-0.768255	-0.309324
BC035295 (Csrnp2)	-1.55392	-0.516584	-0.838367	-0.96803	-1.19069	-0.223217	-0.496399	-0.636767	-0.803196
A930021G21RIK (Ankrd33)	-0.266111	-0.494101	-0.10023	-0.28662	0.129127	1.03859	-0.641484	0.17541	-0.055702
BC038058 (Mterf1a)	-1.46036	0.304052	-0.24688	-0.46726	0.0754762	-0.414962	-0.786569	-0.375352	-0.421541
4932408F19RIK (Hdac4)	-1.35029	0.641301	0.652571	-0.02004	0.762208	0.9489	0.0424892	0.584533	0.282863
D5ERTD679E (Gtf2h3)	-0.524774	1.24834	0.725896	0.481779	0.526144	1.47465	0.508835	0.836544	0.65985
TAF3	-0.607326	0.36026	0.618353	0.12259	-0.664907	0.485001	-0.734753	-0.304886	-0.0905618
TCFE3	-0.458732	-0.0556793	0.843216	0.108002	1.05192	0.880862	0.436292	0.789692	0.449647
HOXC10	-1.92816	-0.707691	-0.667275	-1.09978	-0.224969	-0.334553	-1.43945	-0.666325	-0.883683
ZFP180	-1.55942	-0.021955	-0.359311	-0.64622	-0.407382	0.633449	0.374113	0.20006	-0.223418
Zfp694	-1.09713	0.461431	1.00942	0.122658	0.794399	0.781897	0.65392	0.743405	0.433989
9430023B20RIK (Mkx)	-0.585312	-0.0444377	-0.0562352	-0.22855	-0.106937	2.08081	1.33789	1.10392	0.437631
LZTS1	-0.783436	0.764957	0.735673	0.23767	1.33091	1.51176	0.705736	1.1828	0.710934
LOC211151	0.586925	1.14717	1.00453	0.91097	-0.0747465	0.989105	2.34313	1.08583	0.999351
KCNH8	-1.43835	0.236603	-0.877473	-0.69141	-0.149858	1.63547	-0.631121	0.284831	-0.204121
A330080J22RIK (Tfdp2)	0.0861098	0.866128	1.32716	0.757283	-0.579065	1.14374	0.902637	0.489103	0.624451
MLR2	-1.63097	0.652541	0.290836	-0.22975	0.247159	1.30456	-0.434219	0.372499	0.0716506
SATB2	-1.22922	-0.134371	0.285947	-0.35976	2.48977	2.2973	2.05296	2.28001	0.960397
GABPB2	1.6656	0.652541	1.23917	1.18342	-1.16923	-0.183013	-0.828022	-0.726754	0.229509
CENTG3	-0.0129524	-0.0781626	0.549917	0.151891	-0.0210956	1.84268	-0.0611431	0.586813	0.369874
SOX30	-1.42184	0.16915	0.784556	-0.15753	1.08411	-0.158271	-0.154412	0.257143	0.0505498
Mll1	-0.954044	1.21462	1.65468	0.635279	-0.611256	2.36534	2.11514	1.28974	0.964078
MYOCD	-1.17418	-0.134371	0.505922	-0.2685	0.182778	0.93653	-0.0300534	0.363085	0.0477706
L3MBTL2	-1.8456	1.00103	1.32227	0.156726	-0.707828	2.42101	1.91823	1.21047	0.684852
ARID5A	-1.0476	0.304052	0.310389	-0.14498	0.536874	0.979827	0.374113	0.630271	0.242942
JARID1A	-1.15217	0.371501	1.07297	0.095399	-0.25716	2.58801	0.0839422	0.80493	0.451182
VGLL2	-1.42184	0.34902	0.750338	-0.10892	0.29008	1.45919	-0.144049	0.535073	0.21379
AXUD1	-1.23472	-1.14611	-0.398418	-0.92566	0.440303	1.19322	-0.299497	0.444675	-0.240871
THRAP5	1.32989	0.112946	0.447262	0.629185	0.161318	-0.798452	-1.29437	-0.643834	-0.00690034
LOC216185	-1.33929	-0.84259	1.11696	-0.35709	-0.83659	2.10865	-1.33582	-0.0212545	-0.188113
CART1	-1.95017	-0.426651	1.19518	-0.39615	-0.900971	-0.909787	-0.506762	-0.772507	-0.583194
UGP2	-1.43284	0.0230115	-0.261545	-0.55663	-0.707828	2.22926	0.508835	0.676756	0.059815
TADA2L	-0.838471	0.652541	0.677013	0.162411	0.687097	1.99113	0.322296	1.00017	0.581934
TRIM25	-0.876995	0.393982	0.0561961	-0.14238	-0.182048	1.53341	0.425929	0.592431	0.225079
HLF	-1.50989	0.675023	0.989866	0.049788	-0.203509	0.583967	0.571014	0.317157	0.184411
MYST2	-1.53191	0.45019	-0.154002	-0.41161	-1.22288	0.726229	-0.890202	-0.462283	-0.437095
NR1D1	-2.21433	1.12469	0.139298	-0.31705	0.590525	1.52104	-0.537852	0.524572	0.103894
D12WSU95E (Rcor1)	-0.23309	-0.707691	-0.672164	-0.53637	0.000364826	0.512835	-1.95761	-0.481471	-0.50956
D130006K24RIK (Pou6f2)	0.933641	-0.0781626	0.42282	0.425298	-1.95253	-1.07679	-2.32033	-1.78322	-0.678558
6430502M16RIK (Ankrd34b)	-1.62547	-0.550309	0.403267	-0.5916	-0.589796	0.370573	-0.206228	-0.141817	-0.366326
BTF3	-1.05861	0.832406	3.698	1.15025	1.685	0.942715	0.995907	1.20788	1.18257
IL31RA	-0.766926	1.30455	0.926317	0.486225	-0.28935	2.00968	0.425929	0.71542	0.601701
RARB	-0.282622	1.00103	2.41726	1.04064	1.53478	1.97566	0.809368	1.43994	1.24258
4932437H03RIK (Cenpj)	-0.684374	1.13593	0.965424	0.470495	0.139857	1.59527	-0.258044	0.49236	0.482343
F830020C16RIK (Hmbox1)	-1.01458	0.292811	0.271282	-0.15068	1.58843	0.868491	-1.72962	0.242434	0.0461355
SOX21	-0.78894	0.596333	0.354384	0.053254	1.08411	0.509743	-0.75548	0.279459	0.166692
C130068O12RIK (Abra)	-0.755919	0.45019	0.892099	0.193765	-0.117667	0.781897	-0.921291	-0.0856873	0.0548847
C730048E16RIK (Ankrd54)	1.04371	-0.0781626	-0.491296	0.159016	0.611986	0.181921	-1.65708	-0.287725	-0.06482
MKL1	-1.21271	-1.07866	1.13163	-0.38873	-0.0425559	-0.699487	-0.921291	-0.554445	-0.470513
DBX2	-1.05861	-1.40467	-0.339758	-0.9337	-1.06192	-0.229403	-0.796932	-0.696086	-0.815216
ATF7	-1.30076	-0.0444377	0.501033	-0.28234	0.590525	0.979827	-0.496399	0.357984	0.0382979
TFB1M	-0.755919	-0.662725	0.144186	-0.42509	0.83732	1.2025	-1.54309	0.165578	-0.129621
TRERF1	0.493364	1.40572	1.18051	1.02429	0.751478	1.94164	-0.993834	0.566429	0.796481
ONECUT2	-1.3668	0.821166	0.784556	0.078152	-1.64135	0.648912	-1.60526	-0.865902	-0.393131
NXF	-0.904512	0.866128	0.677013	0.211592	0.84805	0.126253	-0.0507798	0.307841	0.260359
TAF6L	-2.473	-0.258028	-0.197997	-0.97597	-0.450303	-0.139715	-0.952381	-0.514133	-0.745237
RORB	-1.91164	-0.111887	1.2685	-0.25408	-1.34091	1.32311	-0.66221	-0.226669	-0.239173
DMRT2	0.0861098	0.0904602	-0.608616	-0.14286	-0.214239	1.23342	-1.21146	-0.064092	-0.104054
GLIS3	-0.315642	-0.359202	-0.510849	-0.39426	0.85878	-0.854119	-1.12856	-0.374632	-0.384932
TAF5	1.27486	-0.763899	0.813886	0.440071	-0.986813	0.868491	-0.0196901	-0.0460039	0.197805
ZFP281	-0.51927	-0.0331966	1.97242	0.469577	1.20215	0.0613073	0.146122	0.469858	0.471588
ATF6	-1.27875	-0.775141	-0.154002	-0.73567	1.16996	0.951993	-0.00932691	0.704207	-0.015878
IFI205	-1.60345	-1.11239	0.256617	-0.82023	-0.793669	0.670561	-0.144049	-0.0890524	-0.454396
ELYS	-0.640346	0.0904602	1.1023	0.182047	0.665637	1.30456	0.0217628	0.663985	0.424061
TCFAP2D	-0.882498	-0.673966	2.04085	0.157593	-0.761479	0.862306	-0.931654	-0.276942	-0.0577395
SNAPC4	-1.30076	-0.0556793	0.735673	-0.20832	-1.60916	0.491187	0.757552	-0.120142	-0.163532
GM111	-1.40533	-0.145612	1.72311	0.054124	-0.0747465	0.44789	-0.952381	-0.193079	-0.0678439
TRIB3	-0.398194	0.776198	1.65468	0.674423	-1.67354	1.36332	0.68501	0.124927	0.401244
Plate 17
TGIF2	-2.33541	-1.14937	-2.23895	-1.90791	-0.163483	-0.567574	0.548861	-0.0607316	-0.984321
PPP1R16B	0.763035	0.410495	-1.35493	-0.06047	0.346953	-0.0398456	0.349203	0.21877	0.0791512
3632413B07RIK (Zmynd8)	-0.50276	1.69217	-0.207263	0.327381	1.09714	-0.196856	3.71012	1.5368	0.932092
4933431C08RIK (Zfp217)	-0.821961	1.19539	-0.58465	-0.07041	-0.403233	-0.471623	1.66917	0.264771	0.0971824
TAF4A	-1.11915	-0.429052	-1.84605	-1.13142	-0.751257	-0.497791	0.992547	-0.0855005	-0.608459
BC006779 (Helz2)	-1.37781	0.932106	-0.124548	-0.19008	-0.0938777	-0.323336	1.99084	0.524542	0.167229
GMEB2	-0.711891	1.31959	-0.434729	0.057656	-0.00107114	-0.432371	1.66917	0.411909	0.234783
PBXIP1	-0.678871	-0.190601	-1.1223	-0.66392	-0.496039	0.330872	0.870534	0.235122	-0.2144
C430014D17RIK (gatad2b)	-0.689877	1.38417	-0.558802	0.045163	-0.426434	-1.41804	0.171729	-0.557583	-0.25621
PIAS3	-0.925634	0.971846	-0.879322	-0.2777	1.76999	-0.977544	0.382479	0.391641	0.0569687
GTF2B	-1.59795	-0.349568	-1.08611	-1.01121	-1.11475	-0.428009	-1.73612	-1.09296	-1.05208
ZFP189	-1.41633	-0.126021	0.376911	-0.38848	-0.403233	-0.576296	0.293742	-0.228596	-0.308538
GLIS1	-1.25673	-0.319762	-0.114209	-0.56357	-1.31583	0.745204	0.249374	-0.107084	-0.335326
JMJD2A	-0.959547	0.768169	-0.884492	-0.35862	-0.991007	-0.345143	0.937086	-0.133021	-0.245822
C330039G02RIK (Foxj3)	-0.711891	0.037914	-0.103869	-0.25928	-0.0397405	-0.33642	1.55825	0.394029	0.0673732
THRAP3	0.471353	1.5481	-0.0883603	0.643699	0.718179	0.304704	3.13333	1.3854	1.01455
TARDBP	-0.101008	1.87101	2.08291	1.2843	1.23635	0.278536	3.21098	1.57529	1.42979
GBX1	-0.656857	-0.776792	-1.67028	-1.03464	-0.163483	-0.833618	1.24767	0.0835219	-0.475561
LOC381621	-1.24022	-0.0117624	-1.08611	-0.77937	-0.163483	-0.632994	1.39186	0.198462	-0.290451
2810008P14RIK (Lrch4)	1.64909	0.102496	-0.848304	0.301095	0.184542	-1.26976	1.38077	0.098519	0.199807
AI591476 (Jazf1)	-0.398194	-0.473761	-0.403711	-0.42522	-0.542443	0.531496	0.182821	0.0572915	-0.183965
HDAC11	0.0806063	0.236623	-1.40663	-0.36313	-1.59425	-0.554489	1.2033	-0.315147	-0.33914
LOC232286 (Tmf1)	0.719008	-0.190601	-0.724232	-0.06527	-0.403233	0.112803	2.86712	0.858897	0.396811
Ankrd26	-1.8346	-0.10615	-0.553632	-0.83146	-0.797661	-0.654801	1.92429	0.157275	-0.337092
B230205M03	-1.46586	0.713527	-0.837965	-0.5301	-0.302692	-1.21306	1.95756	0.147271	-0.191415
ZEC	-0.178056	0.405528	-0.993055	-0.25519	-0.00107114	-0.0878209	1.79118	0.56743	0.156118
HKR2	1.23633	1.20037	0.320045	0.918914	-0.410967	0.0735504	1.85773	0.506773	0.712843
6430596G11RIK (Arhgap35)	-0.954044	0.281336	0.0770697	-0.19855	-0.310426	-0.153242	2.62309	0.719808	0.260631
P42POP	-0.899009	0.281336	-1.38078	-0.66615	-1.13795	-0.990628	0.759612	-0.456322	-0.561237
LOC233060	-1.59244	0.917204	-0.41922	-0.36482	0.192276	-0.855425	0.559954	-0.0343986	-0.199609
ZF	0.0310752	-0.275052	0.113257	-0.04357	-1.41637	0.348318	-0.626906	-0.564986	-0.30428
HBXAP	-1.50439	-0.45389	-2.02699	-1.32842	-1.10702	-0.314613	-0.427247	-0.616292	-0.972358
GTF3C1	0.234703	0.872491	-1.28773	-0.06018	-0.851798	-0.345143	1.35859	0.0538825	-0.00314761
FUS	-0.222084	0.196883	-0.657026	-0.22741	-0.503773	-0.0267615	1.40296	0.290807	0.0316993
HELT	-0.94854	0.892366	-0.300317	-0.11883	-0.612047	-0.166326	1.41405	0.211892	0.0465307
BC031407 (Gatad2a)	0.691489	1.15069	0.087409	0.643195	0.640841	0.178224	2.26814	1.02907	0.836132
ZFP612	-1.77406	1.87101	-0.900001	-0.26768	-0.496039	-0.445455	2.20159	0.420032	0.0761738
CRSP6	-0.425711	1.42888	-0.460578	0.180863	-1.01421	-0.646079	1.10347	-0.185606	-0.00237145
ANKRD25	-0.876995	2.21875	-0.227942	0.371271	-0.797661	0.627447	1.00364	0.277809	0.32454
A530090G11RIK (Nfrkb)	0.322758	1.40404	-1.1895	0.179099	-0.472838	0.234922	0.482309	0.0814642	0.130282
Zbtb16	-0.0184558	3.1179	-0.605329	0.831373	-0.69712	1.17698	0.615414	0.365092	0.598233
GTF2A2	-1.6805	0.261461	-1.08611	-0.83505	-0.921403	0.361402	0.293742	-0.0887528	-0.461901
AW610627 (Zfp445)	-0.255104	0.286303	-1.96496	-0.64459	-0.395499	0.422461	0.859441	0.295468	-0.174559
TCEAL1	-0.904512	0.54959	-1.10679	-0.48724	-0.0397405	0.0299366	1.45842	0.482871	-0.00218296
TBPL1	0.311751	1.02649	-1.38078	-0.01418	-0.403233	-0.537044	1.22548	0.0950685	0.0404446
G431002C21RIK (Ankrd52)	1.39043	0.340945	-0.977546	0.251276	0.787784	-0.362588	2.25705	0.894083	0.572679
ARID4A	-0.271615	1.3792	-1.0706	0.012328	-1.06835	-0.044207	2.77838	0.555276	0.283802
ZFP367	-0.943036	2.40752	-0.982716	0.160589	-0.302692	-0.77692	1.54715	0.155847	0.158218
HOMEZ	-0.0734904	1.02153	-0.455408	0.164209	0.0762676	-0.223024	0.116268	-0.0101628	0.0770232
MRTF-B	-0.0184558	1.84617	-1.51519	0.104173	0.0685338	0.566387	0.460124	0.365015	0.234594
ARID1B	1.28586	0.335978	-0.150397	0.490482	-0.604314	0.374486	-0.571445	-0.267091	0.111696
FEM1C	-2.04373	0.937074	-0.398541	-0.50173	-0.21762	-0.188133	0.626506	0.0735846	-0.214074
DMRT3	-0.425711	2.76023	0.0150334	0.783184	-0.163483	0.269813	2.09067	0.732333	0.757759
ST18	-2.03272	-0.38931	-1.04475	-1.15559	-1.16889	-0.066014	0.43794	-0.265654	-0.710624
CARF	0.575917	0.355848	-1.00856	-0.0256	0.501631	-0.144519	0.171729	0.17628	0.0753402
LASS6	-1.33929	1.22024	-0.641517	-0.25352	0.517099	0.138971	0.0940836	0.250051	-0.00173559
DMRTA1	-1.93916	1.60275	-0.0625118	-0.13298	-1.67159	-0.567574	0.615414	-0.541249	-0.337113
DMRTA2	-1.32828	1.6872	-1.2412	-0.29409	-1.69479	0.378848	0.482309	-0.277878	-0.285986
E2F2	-1.53741	1.30965	-1.60825	-0.612	-1.62519	-0.423648	-0.172128	-0.74032	-0.676161
ZFP537	-0.178056	0.862556	-0.171075	0.171142	0.973397	-0.999351	-0.393971	-0.139975	0.0155834
ZDHHC13	-0.546788	-0.399245	0.221821	-0.2414	-0.898201	-0.920846	-1.15933	-0.992792	-0.617098
A930014K01RIK (Zbtb38)	-0.106511	-0.0366013	-0.703553	-0.28222	-0.69712	-0.0921823	-0.116667	-0.30199	-0.292106
TBX22	-0.530277	-0.0564722	-1.10162	-0.56279	-0.673918	-0.100905	0.482309	-0.097505	-0.330147
TGIFX1	-0.601822	0.698624	-0.25896	-0.05405	-0.0320067	0.47916	0.304834	0.250662	0.0983049
Rbbp7	-0.755919	-0.210472	-1.72715	-0.89785	-0.248555	-0.685331	0.271558	-0.220776	-0.559312
ONECUT3	-0.480746	-0.23531	-0.594989	-0.43702	0.447494	-0.192494	1.30313	0.519376	0.0411801
ZFP277	-0.766926	1.26494	-0.786268	-0.09608	0.43976	0.256729	-0.0944829	0.200669	0.0522924
MLLT6	-1.98319	-0.0366013	0.0253728	-0.66481	-0.635249	0.531496	0.704151	0.200133	-0.232337
TCFCP2L3	-0.354167	0.524752	0.263178	0.144588	0.0762676	0.178224	0.737428	0.33064	0.237614
FEV	-0.925634	1.0712	0.89905	0.348206	0.377889	-1.08658	0.049715	-0.219658	0.0642736
SHPRH	-1.70802	1.23514	-1.96496	-0.81261	-1.3313	-0.615549	-0.18322	-0.710022	-0.761317
4921515A04RIK (sept10)	-2.08776	1.70707	-1.08611	-0.48893	-0.302692	0.740843	-0.604721	-0.0555237	-0.272228
2610028M21RIK	-1.58144	1.2103	-1.45833	-0.60982	0.16134	-0.702777	-0.571445	-0.37096	-0.490391
PHF12	-1.76305	-0.419116	0.500984	-0.56039	2.42737	-0.737668	-0.660182	0.343172	-0.108611
LOC268809	-1.14116	0.862556	-1.06026	-0.44629	1.30595	-0.135796	-0.271957	0.2994	-0.0734442
Nrip1	-1.49889	0.703592	-0.553632	-0.44964	0.0607999	-0.362588	-0.482708	-0.261499	-0.35557
CASKIN1	-1.92265	0.147204	-2.37853	-1.38466	-1.10702	-0.36695	0.105176	-0.456263	-0.920461
GTF3C4	-1.91164	1.61765	-0.832795	-0.3756	-0.519241	-0.52396	0.249374	-0.264609	-0.320102
ELL3	-1.98319	-0.558213	-0.837965	-1.12646	-1.36223	-0.545767	-0.360694	-0.756232	-0.941344
LOC269389 (Tox2)	-0.304636	1.42391	-0.481256	0.212673	-0.720322	-1.02988	-1.28134	-1.01051	-0.398921
Plate 18
SS18L1	-0.689877	0.231001	1.56746	0.369527	-1.66742	0.712946	1.81362	0.286384	0.327955
CYLN2	-0.640346	-0.858269	0.230981	-0.42254	-0.37753	-1.07004	-0.190114	-0.545894	-0.484219
C130073D16RIK (Zfp384)	-0.491753	0.441136	2.94653	0.965305	0.177121	0.183079	0.524181	0.294793	0.630049
A630035I11RIK (Zfp446)	1.0272	0.106638	0.0765679	0.403469	-0.571013	-0.300377	0.84886	-0.00750998	0.19798
MAP3K10	-0.810954	-0.82825	-0.642254	-0.76049	-0.506519	-0.230759	0.969455	0.0773924	-0.341547
GCDH	-0.854981	-1.38575	-0.929783	-1.05684	-0.880586	-0.516965	-0.839472	-0.745674	-0.901256
IRF2BP2	-0.491753	1.16589	3.3938	1.35598	-0.0292611	-0.110862	2.16613	0.675336	1.01566
BC032967 (Maml2)	0.790553	0.677004	1.22668	0.89808	-0.867687	0.167608	-0.319985	-0.340021	0.279029
B430306D02RIK (Taf1)	-0.634843	-1.10271	1.19474	-0.18094	-0.338834	-0.57498	0.589117	-0.108232	-0.144586
ARNTL2	-1.39432	-0.588096	0.215008	-0.58914	0.331907	-0.45895	-0.598282	-0.241775	-0.415456
ZFP398	-1.15767	0.423982	-0.163039	-0.29891	-0.983776	-0.764494	-0.403474	-0.717248	-0.508079
IRF2BP1	1.69862	1.00293	-0.109793	0.863919	-1.04827	-0.482156	0.0974594	-0.477656	0.193131
SPIB	0.421822	-0.639557	-1.63796	-0.61856	-1.08697	0.322314	-0.375645	-0.380099	-0.499331
TCFL5	-1.07512	-0.399403	0.0233218	-0.48373	-1.13856	0.237226	0.180948	-0.240129	-0.361931
ANKRD5	-0.563298	-0.468019	0.332149	-0.23306	-0.790294	-0.176612	1.06222	0.0317716	-0.100642
4932422E22RIK (Ankar)	-0.546788	-0.626692	-0.471867	-0.54845	-0.0679576	0.384196	1.80434	0.706861	0.0792062
Taf2	0.256717	-0.00486343	0.39072	0.214191	0.125525	-0.0721857	-0.616835	-0.187832	0.0131797
Ercc6	0.636455	-0.768212	-0.0192751	-0.05034	-0.15825	0.716814	0.923072	0.493879	0.221768
FUSE	-0.843974	-0.347941	-0.541087	-0.57767	-0.0163622	0.415138	1.12716	0.508644	-0.0345117
B930011H20RIK (bcorl1)	0.862096	-0.703884	-1.01498	-0.28559	1.44121	0.101858	-0.00458262	0.512828	0.11362
LBA1	0.895118	0.286753	0.129814	0.437228	-0.467822	-0.416406	0.0881829	-0.265349	0.08594
ZHX3	0.223696	0.355368	0.119165	0.232743	-0.338834	0.256564	-0.282879	-0.121716	0.0555133
THRAP1	-2.1593	-0.425134	-0.109793	-0.89808	-0.622608	1.48648	0.180948	0.348272	-0.274902
EP300	0.179669	-1.4801	-1.12679	-0.80907	-1.13856	-0.19595	-1.3033	-0.879271	-0.844173
Zfp236	0.818069	0.389675	0.58773	0.598491	-0.0937553	0.523432	2.34238	0.92402	0.761256
AI132431 (ppp1r12b)	-0.706388	-1.40719	-0.748746	-0.95411	0.0739298	0.875388	1.14571	0.698342	-0.127883
LOC329416	0.0916132	-0.978347	-2.48457	-1.12377	0.718873	-0.025774	-0.0695185	0.20786	-0.457954
AW146020 (Gcfc2)	-1.16317	0.702736	-1.58471	-0.68172	0.112626	0.175344	0.0881829	0.125384	-0.278166
LOC330483 (Ceacam16)	-1.24022	-1.82318	-1.00965	-1.35768	-1.39654	-0.629127	-0.0231357	-0.682934	-1.02031
KIAA0298-HP (Trim66)	1.07123	-1.87035	-0.844589	-0.5479	-1.06117	0.186947	0.116013	-0.252737	-0.40032
SNAPC5	-0.722898	-0.0220175	-0.0192751	-0.25473	-0.26144	0.0902554	0.162395	-0.00292994	-0.12883
LOC332221	-0.370677	-0.592384	-1.89886	-0.95397	-0.725799	-0.126333	-0.524069	-0.458734	-0.706354
LOC333654	-1.0366	-1.15846	-1.97873	-1.39126	-1.66742	-0.373862	-1.16415	-1.06848	-1.22987
NR1D2	-0.860485	-0.322211	-0.509139	-0.56394	-0.325935	0.956608	0.672606	0.434426	-0.0647593
MAFA	-1.31727	-0.639557	-2.73483	-1.56388	0.0997275	1.41686	-0.49624	0.340115	-0.611885
Mll2	0.218193	-0.540922	-0.493165	-0.27196	-0.209845	1.07264	0.895243	0.586012	0.157023
Mnda	-1.17775	-0.57523	-0.322778	-0.69192	-0.506519	1.44006	-0.672494	0.087017	-0.302451
9130211I03RIK (Batf3)	-1.85111	-1.23994	-0.615631	-1.23556	-0.700002	-0.350656	-0.802366	-0.617675	-0.926617
Crtc1	-0.656857	-0.305057	0.672924	-0.09633	-1.16436	0.357123	1.62809	0.273618	0.0886439
Prdm10	-1.06411	-0.365095	-0.370699	-0.59997	-0.00346334	1.07264	0.023247	0.36414	-0.117914
Foxr1	-0.623836	0.556928	-0.15239	-0.0731	-0.545215	-0.404803	0.0139705	-0.312016	-0.192558
LOC385674 (Zfp174)	2.52965	0.0551726	0.284228	0.956349	-0.15825	-0.331318	-0.412751	-0.300773	0.327788
ZHX2	-0.546788	-0.845404	-1.56874	-0.98698	-0.674204	0.461549	-0.162284	-0.124979	-0.555978
Taf9b	-1.30076	-0.476595	-0.62628	-0.80121	-0.738698	0.41127	1.60954	0.42737	-0.186921
Zfp457	-0.431215	-0.721038	-0.376024	-0.50943	-0.106654	0.685873	0.320097	0.299772	-0.104827
Zfp187	0.526387	-0.480884	-0.999003	-0.31783	0.0481321	0.318447	1.21992	0.528834	0.1055
BC038328 (Zfp708)	1.5005	-0.395115	-1.70185	-0.19882	-0.674204	1.12292	0.385032	0.277915	0.0395462
LOC433182	-1.12733	-1.09414	-2.3834	-1.53495	-0.841889	0.244961	1.01584	0.139637	-0.697659
Creg1	-0.557794	-0.896865	-0.90316	-0.78594	-0.764496	0.565976	0.913796	0.238425	-0.273757
MAML3	-0.981561	-0.712461	-0.338752	-0.67759	0.164222	0.844446	0.440692	0.48312	-0.0972356
HDAC1	-0.471822	0.938599	1.38642	0.617733	0.241615	0.770961	-0.282879	0.243232	0.430483
BC063263 (Zfp141)	-1.59244	-0.751058	-1.28653	-1.21001	-0.429126	0.198549	-0.663218	-0.297931	-0.753971
LOC434373	-0.249601	-0.562365	-0.892511	-0.56816	-0.454923	-0.32745	-0.987897	-0.59009	-0.579125
2310030G09Rik (Zfp560)	1.39385	0.0637519	0.545133	0.667578	0.357705	0.341652	0.440692	0.380016	0.523797
Tnni3k	1.20882	-0.150671	-1.27056	-0.0708	-1.03537	0.260432	-0.273603	-0.349514	-0.210159
Znhit3	-1.14666	-0.159249	0.401369	-0.30151	-0.558114	0.531167	0.329373	0.100809	-0.100353
Zfp213	-2.10977	-0.313633	-0.0299243	-0.81778	-1.09987	1.06877	0.375756	0.114887	-0.351445
RP23-298F22.2 (Ofd1)	-0.0349661	-0.729615	-1.16407	-0.64288	-1.47393	-0.137936	-0.542622	-0.718164	-0.680523
Bdp1	-2.19232	-1.28283	-0.42927	-1.30147	-0.274339	-0.416406	-0.867302	-0.519349	-0.910411
LOC545339	-1.75204	-0.0391711	-0.131092	-0.64077	-0.60971	-0.424142	0.218055	-0.271932	-0.456351
Mterf	0.906421	0.831391	1.02967	0.922495	-0.222744	-0.122465	-0.932238	-0.425816	0.24834
LOC545975	-0.899009	0.0594647	-0.0299243	-0.28982	-0.558114	0.504094	-0.217943	-0.0906546	-0.190239
LOC627557	-0.0184558	-1.31285	-0.0778458	-0.46972	-0.184047	-1.38332	-0.561176	-0.709514	-0.589615
LOC627914	-1.58144	-0.133518	0.806039	-0.30297	0.447997	0.589182	0.023247	0.353475	0.0252516
Nrbf2	-0.612829	-0.91402	0.438641	-0.36274	-0.0421599	-0.5247	-0.162284	-0.243048	-0.302892
LOC665211	-1.62547	-0.29648	-0.306804	-0.74292	0.319008	1.08811	0.55201	0.653042	-0.0449371
LOC666311	-0.876995	-0.300768	0.108516	-0.35642	-0.416227	0.128932	-0.329262	-0.205519	-0.280967
LOC667663	-0.998071	-0.815385	-0.716799	-0.84342	-0.403328	-0.501494	0.199501	-0.235107	-0.539263
OTTMUSG00000016609 (Gm14432)	-2.12078	-1.1456	-0.652903	-1.30643	-1.71901	-0.0721857	-1.7764	-1.1892	-1.24781
LOC668039	-0.189063	0.531196	-0.445244	-0.03437	0.215817	1.11131	-0.960067	0.122355	0.0439921
LOC672284	-1.59244	0.505463	0.129814	-0.31906	-0.145351	-0.555642	-0.848749	-0.51658	-0.417818
LOC100039551	-1.22371	1.19591	0.997725	0.323307	0.473794	0.0593142	-0.449857	0.0277505	0.175529
OTTMUSG00000012893 (Gm13597)	-1.5154	0.153812	-0.434595	-0.59873	-0.7129	-0.24623	-0.932238	-0.630456	-0.614591
100039794 (Gm2427)	-1.59244	0.153812	1.26396	-0.05823	0.202918	-0.408671	-0.551899	-0.252551	-0.155388
LOC100040573	0.708001	-0.570941	-0.194987	-0.01931	-0.919282	-0.691009	-1.59087	-1.06705	-0.543182
Zkscan16	-2.84173	-0.613826	0.662275	-0.93109	-0.751597	-1.15126	-0.44058	-0.781145	-0.85612
ENSMUSG00000061104 (Sap18b)	-1.49889	-0.29648	-1.41965	-1.07167	-0.442024	1.33177	-1.60943	-0.239893	-0.655782
OTTMUSG00000016578 (Gm14410)	0.597932	0.552636	0.891233	0.6806	0.499592	0.496358	0.366479	0.454143	0.567372
Srcap	-0.766926	-1.88321	-2.29821	-1.64945	-0.15825	-1.66566	-1.90628	-1.24339	-1.44642
100043740 (Gm4617)	-0.447725	0.166673	0.470589	0.063179	0.52539	1.0417	-0.264326	0.434253	0.248716

## Sheet: Z scores_replicates_MFI
	MFI Z scores for individual replicates
Gene name	PD6-8 #1	PD6-8 #2	PD6-8 #3	Ave Z score PD6-8	Adult #1	Adult #2	Adult #3	Ave Z score Adult	Ave Z score all 6 replicates
Plate 1
ABL1	-2.08621	1.12102	-1.00089	-0.65536	0.39874	-1.16216	-0.392081	-0.385167	-0.520264
ACTN2	2.80845	0.535276	-0.151082	1.06422	0.553066	0.25593	-0.873004	-0.021336	0.52144
Adnp	1.26763	0.769801	1.00023	1.01255	0.709119	0.353825	-0.46184	0.200368	0.60646
AEBP1	-1.52365	0.614303	-0.522621	-0.477322	-0.0259732	-0.817887	-0.501883	-0.448581	-0.462951
AEBP2	0.666167	1.37841	0.111027	0.718533	-0.110459	0.344681	-0.440798	-0.0688586	0.324837
NR0B1	1.61905	0.74466	2.40364	1.58912	0.245684	-0.946119	-0.124513	-0.274982	0.657067
AHR	1.79479	1.11256	-1.81759	0.363252	-0.606333	0.240148	-0.822578	-0.396255	-0.0165016
AIP	-0.366526	1.35292	1.73426	0.906887	-0.609076	-0.476011	-1.20456	-0.763216	0.0718358
AIRE	-0.495713	-0.0575075	0.10189	-0.150443	-0.948813	-0.950735	-0.734149	-0.877899	-0.514171
ALX3	-0.174874	0.474116	-0.255931	0.014437	-0.537492	0.432441	-0.949673	-0.351575	-0.168569
ALX4	-0.690231	0.116905	-1.43945	-0.670925	0.201207	-0.0399751	-0.760115	-0.199628	-0.435277
ANKFY1	0.752123	-0.103533	-0.932299	-0.0945697	-0.43213	0.404829	-0.810192	-0.279165	-0.186867
FABP4	0.0765841	0.735682	1.16759	0.659952	0.0709736	0.660659	-0.28759	0.148014	0.403983
APEX1	0.00749952	-0.264269	-0.406706	-0.221159	-0.725663	-0.184574	0.047605	-0.287544	-0.254351
NR2F2	0.382692	0.369873	0.0566623	0.269742	0.0987742	-0.0969825	-0.305526	-0.101245	0.0842489
AR	2.14902	1.74071	0.890147	1.59329	1.41345	1.00243	0.16077	0.858881	1.22609
PHOX2A	0.436441	0.646372	0.00844495	0.363753	-0.21946	0.696078	-0.437711	0.0129688	0.188361
Arnt	-0.445569	0.810618	0.0211502	0.128733	-0.576315	0.961339	-0.690393	-0.10179	0.0134718
ARNT2	-0.700056	0.325837	-0.333151	-0.23579	-0.12976	1.0371	-0.458072	0.149756	-0.0430167
ARNTL	-0.701459	0.246093	-0.251061	-0.235476	-0.157171	0.172807	-1.24672	-0.410361	-0.322918
ARX	-0.71254	0.3116	-0.346579	-0.249173	-0.356957	-0.672505	-0.802198	-0.610553	-0.429863
ATBF1	1.44412	0.7884	0.801259	1.01126	0.681776	0.395179	-0.489809	0.195715	0.603488
ATF1	0.595945	-0.099648	-0.163185	0.111037	-0.377901	0.498345	-1.03204	-0.303865	-0.0964136
ATF2	0.389503	0.658324	1.26552	0.771115	-0.0779344	0.746734	-0.21105	0.152583	0.461849
ATF3	0.264868	0.362388	0.353681	0.326979	-0.832751	0.881456	0.239111	0.0959384	0.211459
ATF4	1.4647	1.2788	1.46056	1.40135	-0.251629	1.31225	0.66845	0.576357	0.988855
ATM	0.516769	0.333212	0.594864	0.481615	-0.210233	-0.345847	-0.403603	-0.319894	0.0808603
ATOH1	-0.354456	0.205943	0.405418	0.0856352	-0.472866	0.723244	-0.555341	-0.101655	-0.00800969
Neurog3	-0.823288	-0.172163	-0.22254	-0.405997	-0.684571	-0.0151174	0.0380123	-0.220559	-0.313278
ATP6V0A1	0.354459	0.181679	0.672639	0.402926	0.562531	0.0391754	-0.473196	0.0428365	0.222881
HNRPD	-0.319766	0.448654	0.323545	0.150811	-0.0247372	0.144065	-0.452412	-0.111028	0.0198916
BACH1	0.629719	0.493442	0.140633	0.421264	-0.319252	-0.175628	-0.964815	-0.486565	-0.0326503
BAPX1	0.391646	0.826655	0.762082	0.660128	0.592245	0.739997	-0.228049	0.368064	0.514096
BARD1	-0.609268	1.10167	-0.794181	-0.100593	-0.869932	0.151922	-0.655459	-0.457823	-0.279208
BARX1	0.405282	0.702414	-0.48031	0.209129	-0.553542	0.674975	0.380392	0.167275	0.188202
BARX2	0.0601403	1.31902	0.244204	0.541121	-0.823727	0.660322	-0.321991	-0.161799	0.189661
BCL6B	1.08138	0.731425	0.531627	0.781479	-1.00142	-0.0524486	0.0105572	-0.34777	0.216854
BCAP37	-0.609401	0.590015	-0.809779	-0.276388	-1.54886	0.332069	-1.28116	-0.83265	-0.554519
BCL10	-0.498077	0.678116	0.432468	0.204169	-0.452719	0.721411	0.215552	0.161415	0.182792
BCL3	0.0355854	0.572569	-1.20945	-0.200433	2.35647	-0.473623	-0.809347	0.357833	0.0787002
BCL6	-0.995926	0.617973	0.296809	-0.0270479	-0.977985	-0.613764	-0.849941	-0.813897	-0.420472
PRDM1	-0.0754729	0.116138	0.176121	0.0722618	1.58604	0.194494	-0.355143	0.475131	0.273696
BMI1	0.90452	0.914856	1.2336	1.01766	0.729521	2.10735	0.665565	1.16748	1.09257
BNC1	-0.209151	0.230267	0.529674	0.183597	-0.743508	1.07501	-0.520609	-0.0630366	0.0602801
SMYD1	0.231256	0.586135	0.659765	0.492385	-0.191846	0.996748	-0.484719	0.106728	0.299556
BRCA1	0.18253	1.15723	0.207269	0.515677	-1.28948	0.200934	-0.636953	-0.575167	-0.0297449
BRCA2	0.559422	0.571341	0.586836	0.572533	-0.607959	2.45618	-0.980767	0.289152	0.430843
ZFP36L1	0.0899696	-0.0339608	-1.13317	-0.359055	-0.660834	1.22508	-0.401802	0.0541495	-0.152453
ZFP36L2	-0.745575	0.141965	-0.574021	-0.392544	-1.07542	0.907334	-0.0632629	-0.0771173	-0.23483
KLF5	-0.763275	0.172124	-0.51006	-0.36707	0.734143	0.148266	-1.22213	-0.11324	-0.240155
BTG1	-0.115821	0.871678	-0.615921	0.0466451	0.0427158	0.0419395	-0.467996	-0.12778	-0.0405676
BTG2	-0.0897005	0.802331	0.476756	0.396462	1.78529	0.243714	-0.311958	0.572348	0.484405
C2TA	-0.522602	0.0424445	-0.0124332	-0.164197	0.776437	-1.69275	-0.374641	-0.430319	-0.297258
CALR	-0.623229	-0.188887	0.0299258	-0.26073	-0.591908	-0.175915	-0.306297	-0.35804	-0.309385
CAMK4	0.340822	0.257979	-0.478116	0.0402284	-1.00892	-0.526588	-0.759803	-0.765103	-0.362437
NR1I3	0.314524	2.03745	-0.493329	0.619548	-0.683234	3.30035	-0.0111092	0.868671	0.744109
CASK	0.611664	0.587278	-0.841362	0.119193	-0.0153575	2.08431	0.136623	0.735191	0.427192
Catnb	-0.531939	0.784369	0.0146891	0.0890397	-0.723953	0.447679	0.00524624	-0.0903427	-0.000651488
RUNX2	-0.58591	0.34388	0.170769	-0.0237538	-0.679983	-0.124367	-0.169114	-0.324488	-0.174121
CBFA2T1H	-1.19792	0.446378	0.249628	-0.167304	0.990343	0.0185184	-0.5943	0.138187	-0.0145588
CBFA2T2H	-0.0625454	0.791423	0.532447	0.420441	-0.27623	-0.623453	-0.506808	-0.46883	-0.0241945
CBFA2T3H	-0.802973	0.48711	0.5736	0.0859123	1.76944	1.01867	-0.644341	0.71459	0.400251
RUNX3	-0.956803	0.274643	-0.962556	-0.548239	-0.663255	-1.21526	-0.955792	-0.94477	-0.746505
CBFB	-1.1576	0.266066	-0.676458	-0.522664	-0.835071	-0.519336	-0.868079	-0.740829	-0.631747
CBL	0.170519	0.0725333	-0.354897	-0.0372815	0.260956	-0.698859	-1.20822	-0.548707	-0.292994
CBX2	-0.433395	0.376114	-0.00223519	-0.0198386	-0.901356	0.629193	-1.06447	-0.445545	-0.232692
CBX4	0.45714	1.02088	-0.859588	0.206145	-1.48498	0.610368	-0.633057	-0.502557	-0.148206
CCNE1	-0.861125	0.19325	-0.884781	-0.517552	-1.43881	0.281045	-1.1627	-0.773488	-0.64552
CCNT1	-0.803801	0.469975	-0.312875	-0.215567	-0.348085	0.419948	0.246664	0.106175	-0.0546958
CCRN4L	-0.858392	-0.575079	-0.114606	-0.516026	-0.0560934	-0.61847	-0.558043	-0.410869	-0.463447
CD80	-1.14413	0.578309	1.59188	0.34202	-0.210098	0.351547	-0.544995	-0.134515	0.103752
CDK7	-0.42521	0.730929	0.0669085	0.124209	1.10366	0.577535	-0.98933	0.230622	0.177416
CDKN2A	-0.588717	0.527275	-0.254653	-0.105365	0.474202	0.745496	-1.17962	0.0133582	-0.0460033
CDKN2B	-0.74884	0.45643	-0.882684	-0.391698	0.519357	1.02233	-0.359958	0.393909	0.00110555
CDKN2C	-1.74757	0.668405	-0.533397	-0.53752	0.267441	1.31719	-0.825757	0.252959	-0.14228
CDKN2D	-0.35645	1.03783	0.340397	0.340594	-0.87943	0.762864	0.258186	0.0472065	0.1939
CDX1	-2.09912	-0.0522738	-0.687404	-0.946266	-0.627463	-0.785252	-0.624641	-0.679118	-0.812692
CDX2	-1.69633	0.671589	1.19254	0.0559336	-0.734298	0.290874	-1.0309	-0.491441	-0.217754
CDX4	-1.98645	0.183564	0.30057	-0.500773	-0.45795	-0.110922	-0.813408	-0.46076	-0.480767
CDYL	-0.591494	0.952776	-0.606157	-0.0816254	1.37678	0.383934	-0.213935	0.515591	0.216983
Plate 2
CEBPA	-1.70092	0.411146	0.084841	-0.401645	0.557925	-0.500355	-0.26492	-0.0691168	-0.235381
CEBPB	-0.999208	0.535162	0.157821	-0.102075	0.215346	-0.21496	-0.578924	-0.192846	-0.14746
CEBPD	-2.39815	-0.154375	-0.0936426	-0.882056	-0.0537884	-0.0671436	0.0275558	-0.0311254	-0.456591
Cebpg	-0.816344	0.251312	-0.256558	-0.273863	-0.282762	0.282501	-0.897783	-0.299348	-0.286606
CHX10	-1.25027	0.0372485	-0.244088	-0.485703	-0.833204	0.327682	-0.957023	-0.487515	-0.486609
CITED1	-1.73988	-0.25829	-1.47274	-1.15697	-0.997904	-1.47262	-0.7871	-1.08587	-1.12142
CLOCK	-0.990718	-0.0467733	-0.639623	-0.559038	-1.03064	-1.07926	-0.461297	-0.857068	-0.708053
CNBP1	-1.07084	0.20317	0.0238769	-0.281264	-0.55795	-0.0994597	0.113579	-0.181277	-0.23127
COPS2	-1.23234	-0.304	-0.363169	-0.633169	-0.737428	0.261188	-0.638321	-0.37152	-0.502345
CREB1	-1.46425	0.104405	1.09684	-0.0876663	-0.483566	-0.338164	-1.53742	-0.786382	-0.437024
CREB3	-1.23501	-0.0723924	1.14237	-0.0550129	-0.159015	0.134685	-0.354059	-0.12613	-0.0905712
CREBBP	-1.90108	-0.599502	-1.05035	-1.18364	-1.3979	-1.71872	-1.37891	-1.49851	-1.34108
CREBL1	-1.82628	-0.356372	0.404675	-0.592659	-0.0881271	0.591691	-0.0104178	0.164382	-0.214139
CRX	-0.90276	-0.254025	0.0330215	-0.374588	-1.04844	-1.12046	-0.605412	-0.924771	-0.649679
CRY1	-0.950704	0.322812	0.773457	0.0485217	0.20992	0.75443	0.524466	0.496272	0.272397
CTBP1	-0.677839	0.379009	2.26216	0.654445	-0.662055	0.460576	0.911267	0.236596	0.44552
CTBP2	-0.941103	0.258466	0.808373	0.0419121	-0.893684	0.13817	-0.097555	-0.284357	-0.121222
CTCF	-1.37089	0.263555	-0.825992	-0.644443	-0.308607	0.623832	-0.799908	-0.161561	-0.403002
CUTL1	-0.594165	0.83773	0.823312	0.355626	-0.0198951	1.66324	0.666423	0.769923	0.562774
CUTL2	-1.05428	-0.256908	0.43022	-0.293656	-0.574064	-1.53713	-1.00504	-1.03874	-0.6662
DACH1	-0.924134	0.185103	1.01983	0.0936005	-0.947732	0.401031	-0.62586	-0.390854	-0.148627
DAXX	-0.00474692	0.560662	0.0734543	0.20979	-0.251607	1.44681	0.0360833	0.410429	0.31011
DBP	-1.34718	0.385273	-0.771905	-0.577936	-1.37124	0.398188	-0.353554	-0.442203	-0.51007
DBX1	-0.814512	0.111388	-0.143497	-0.282207	-1.00739	0.734441	-1.09573	-0.456224	-0.369216
DCC	-0.934586	0.364132	0.920703	0.11675	-0.926885	1.05282	-1.125	-0.33302	-0.108135
PCBD	-0.898986	0.157517	-0.409119	-0.383529	-1.05824	0.524412	-0.388587	-0.30747	-0.3455
DDEF1	-0.662442	0.722633	0.576609	0.212267	-0.630058	1.05153	-0.915273	-0.1646	0.0238334
DDIT3	-0.861814	0.136521	0.572503	-0.0509304	-0.578204	1.24192	-0.361943	0.100592	0.0248308
DDX5	-1.22567	-0.177136	-0.22474	-0.542516	-1.38942	-0.495753	-0.918684	-0.934619	-0.738567
DLX1	-0.215793	0.159593	1.39736	0.447052	-0.932196	0.452665	0.519837	0.0134352	0.230244
DLX2	-1.32019	0.158521	0.647448	-0.171406	0.151683	0.164116	0.139109	0.151636	-0.00988486
DLX3	-0.330911	-0.0979597	-0.181209	-0.20336	-0.492901	0.745599	-0.826848	-0.191384	-0.197372
DLX4	-1.67688	3.06903	0.985773	0.792641	-0.633241	0.352252	-0.354964	-0.211984	0.290328
DLX5	-1.02725	0.361072	-0.292708	-0.319628	-0.949398	-0.445837	-0.898114	-0.76445	-0.542039
DNM2	-1.15394	-0.0306584	0.231205	-0.317798	-0.74899	0.710852	-0.540063	-0.192734	-0.255266
DNMT1	-1.17492	0.368677	0.0109788	-0.26509	-1.06635	0.157797	0.192137	-0.238806	-0.251948
DR1	-1.44726	0.404675	0.143991	-0.299531	-0.343589	-0.441566	-0.307628	-0.364261	-0.331896
SLC26A3	-0.713609	0.220998	-0.0412437	-0.177952	0.0110955	-0.821675	0.251429	-0.186384	-0.182168
ARID3A	-0.860713	0.0255907	0.119454	-0.238556	-0.747143	0.190816	-0.117864	-0.22473	-0.231643
DRPLA	-1.1173	-0.388596	0.324818	-0.393693	-0.907027	-0.577035	-0.2223	-0.568787	-0.48124
DYRK1B	-1.56171	-0.611486	1.02842	-0.38159	-0.671703	-0.65904	-0.435505	-0.58875	-0.48517
E2F1	-0.528562	0.0456036	0.41906	-0.0212996	-0.546438	-0.958292	-0.541038	-0.681923	-0.351611
E2F3	-1.42949	0.388627	0.763229	-0.092544	-0.59981	0.702228	0.079939	0.0607857	-0.0158791
E2F5	-0.513555	0.1195	1.14546	0.250469	-1.16259	0.0659367	-0.316642	-0.471098	-0.110314
E4F1	-0.75071	0.492077	1.70772	0.483028	-0.947122	0.197373	-0.411245	-0.386998	0.048015
EBF1	-0.392941	0.619334	1.06105	0.429146	0.0825767	1.01248	0.498152	0.531071	0.480109
EED	-1.0404	0.39309	0.0759231	-0.190464	-0.688807	0.659436	-0.552002	-0.193791	-0.192127
EGR1	-1.13394	0.551375	1.54206	0.319831	-0.382595	-0.317854	0.473196	-0.0757511	0.12204
EGR2	-0.733761	0.176582	1.64905	0.363956	-0.807128	0.477525	0.331274	0.000556958	0.182256
EGR3	-0.327678	0.0656267	1.14214	0.293362	-0.212007	-0.181041	-0.926046	-0.439698	-0.0731677
EGR4	-1.10877	-0.0942584	-0.937566	-0.713532	-0.784599	-1.47384	-0.82074	-1.02639	-0.869962
EHF	-0.0141674	0.649793	3.44461	1.36008	-0.327277	1.67557	0.802428	0.716906	1.03849
ELF1	-2.15356	0.169413	0.713274	-0.423624	-0.964159	0.556593	1.1499	0.247444	-0.0880898
ELF3	-1.2735	-0.153231	-0.743489	-0.723408	-1.52367	-0.901695	-1.34725	-1.25754	-0.990474
ELF5	-0.845406	0.4617	0.483954	0.033416	-1.29213	0.390742	-0.14557	-0.348984	-0.157784
ELK1	-1.11993	0.198423	-0.707817	-0.543109	-1.09452	-0.0930275	-0.410776	-0.532775	-0.537942
ELK3	-1.17487	0.543315	-0.0847247	-0.238761	-0.510087	-0.378133	-0.773282	-0.553834	-0.396298
ELK4	-1.12813	0.401916	-0.938876	-0.555031	1.45019	-0.0842478	0.624255	0.663398	0.0541836
ELL	-0.924545	0.169423	0.76391	0.00292942	-0.701012	0.0901454	0.282093	-0.109591	-0.0533308
EMX1	-0.495575	0.159023	0.3258	-0.00358398	-0.00917453	-0.241775	-0.432338	-0.227762	-0.115673
EMX2	-1.69511	-0.327206	-0.803143	-0.941818	-0.926555	-1.47985	-0.76458	-1.05699	-0.999406
EN1	-1.10268	-0.0507127	0.130337	-0.34102	-1.08713	-0.399353	-0.914995	-0.800493	-0.570757
EN2	-2.30444	-0.0849612	0.752926	-0.54549	-0.604692	0.289947	-0.0150818	-0.109942	-0.327716
ENO1	-0.504655	-0.112604	0.041234	-0.192009	-0.507861	0.214312	-0.469354	-0.254301	-0.223155
EOMES	-0.674555	0.0258082	-0.530493	-0.39308	-0.69392	0.398198	0.0337339	-0.0873292	-0.240205
Epas1	-0.344647	0.367605	0.820793	0.28125	-0.511802	0.960508	0.293353	0.247353	0.264302
EPC1	-0.502783	0.591359	0.116532	0.0683694	0.674944	0.342025	-0.531605	0.161788	0.115079
NR2F6	-1.14983	0.0813326	1.35954	0.0970165	0.416398	0.423472	0.562944	0.467604	0.28231
NR2F1	-0.834374	0.252063	0.034004	-0.182769	-0.167871	0.715713	-0.018719	0.176374	-0.00319745
ERF	-1.01228	0.472214	0.625708	0.0285464	0.107283	-0.594946	0.219094	-0.0895227	-0.0304881
Erg	-1.22377	-0.216178	0.000574573	-0.479791	-1.04422	-1.53814	-0.917153	-1.1665	-0.823147
ESR1	-0.492822	0.114825	-0.610779	-0.329592	-1.45841	-0.93974	-0.944702	-1.11428	-0.721938
ESR2	-2.49053	0.304336	-0.0520762	-0.746091	-0.766324	-0.535774	-0.219324	-0.507141	-0.626616
ESX1	-0.209896	0.120996	0.0616394	-0.00908696	-0.801735	-0.363976	-0.838178	-0.667963	-0.338525
ETV1	-0.948191	-0.28672	-0.404232	-0.546381	-1.14948	-0.613911	-0.81122	-0.858203	-0.702292
ETV6	-0.330301	0.430734	-0.40073	-0.100099	0.11172	-0.535836	-0.0648372	-0.162984	-0.131542
BCL11A	-1.13873	-0.0289502	-0.719834	-0.629173	-1.1309	-1.24658	-1.45672	-1.27807	-0.953621
EVX1	-1.28741	0.0303222	-0.877736	-0.711608	-0.501148	1.05974	-0.778189	-0.0731984	-0.392403
EVX2	-0.5175	0.0712382	-0.192495	-0.212919	-0.701094	-0.941633	-0.244628	-0.629118	-0.421019
EYA2	-0.767479	0.349502	1.25361	0.278545	0.386545	0.164984	-0.106848	0.148227	0.213386
Plate 3
EZH2	-0.739852	-1.05316	1.40593	-0.129027	1.11244	-0.651031	-1.14892	-0.229169	-0.179098
FOXH1	2.45155	-0.941875	-0.241735	0.422648	0.385698	-0.649923	-1.19047	-0.484898	-0.0311252
FEM1A	-0.635774	-0.839619	-0.222027	-0.565807	-0.464796	-0.589162	-1.51098	-0.854978	-0.710392
FEM1B	-0.379268	-0.871883	0.605924	-0.215076	-0.655613	0.271891	-0.868217	-0.417313	-0.316194
FOXI1	-0.387513	-0.885258	0.444129	-0.276214	-0.0781392	0.222965	-0.542725	-0.132633	-0.204424
FOXC2	-0.504221	-1.12442	0.986861	-0.213927	-0.752588	0.248683	-0.461242	-0.321716	-0.267821
FOXM1	-1.93155	-0.982463	-0.168016	-1.02734	-0.669534	-0.15358	-0.620796	-0.481303	-0.754324
FOXN2	-0.705457	-0.483328	-0.467808	-0.552198	-0.251854	0.278075	-1.49861	-0.490796	-0.521497
FOXD4	-0.0494934	-0.448046	0.794229	0.0988966	-1.25354	-0.884261	-0.746798	-0.961534	-0.431319
FOXF2	1.26412	-0.53884	0.93263	0.552638	-0.940885	-0.743597	-0.775422	-0.819968	-0.133665
FKHL18	1.6628	-0.68322	0.614687	0.531424	-0.785217	-0.746682	-0.826095	-0.785998	-0.127287
FOXL1	4.51825	-0.91161	-0.237042	1.1232	-1.20009	-0.869173	-0.66171	-0.910326	0.106436
FLI1	4.88634	-0.970457	-0.0586916	1.28573	-0.771281	-0.704164	-1.57398	-1.01647	0.134629
FOS	3.05197	-0.845637	1.21948	1.14194	-0.64418	-0.220189	-1.54606	-0.803477	0.169231
FOSB	-0.70621	-0.930443	0.897228	-0.246475	-0.640306	-0.127624	-0.257342	-0.341757	-0.294116
Fosl1	0.886386	-0.884736	1.19031	0.39732	-0.806319	-0.180168	-0.741468	-0.575985	-0.0893323
FOSL2	1.84214	-0.977565	0.24827	0.370947	-1.09975	-0.291692	-0.863462	-0.751635	-0.190344
BRD2	-0.330757	-1.0461	-0.137912	-0.504924	-1.0971	-0.358778	-0.752032	-0.735971	-0.620447
DTX1	-0.480537	-1.0752	0.0831746	-0.490855	-1.56329	-0.553796	-1.09737	-1.07148	-0.781169
GABPA	-1.09774	-0.607848	0.302061	-0.467843	-0.970396	0.179171	0.350158	-0.147022	-0.307433
GABPB1	-0.272107	-0.611328	0.481768	-0.133889	-0.61944	0.525076	-0.191082	-0.0951487	-0.114519
GAS7	-0.564196	-1.01441	-0.485757	-0.68812	-0.65177	-1.15615	-1.26304	-1.02365	-0.855887
GATA1	-0.298668	-0.766865	2.33331	0.422591	-1.07054	1.0789	-1.23223	-0.407955	0.00731831
GATA2	0.239902	-0.858399	0.668002	0.0165014	-0.808745	-0.428935	-1.09568	-0.777787	-0.380643
GATA3	-0.186825	-0.952918	0.220897	-0.306282	-1.30923	-0.77585	-0.586458	-0.890511	-0.598397
GATA4	1.4557	-1.06345	-0.492357	-0.0333689	-1.45924	-0.769483	-1.56859	-1.26577	-0.64957
GATA5	1.21975	-0.774371	0.792176	0.412517	-0.909468	0.678347	-0.631053	-0.287391	0.0625629
GATA6	-0.437119	-1.06641	-0.604083	-0.702537	-1.43193	-1.06429	-1.7658	-1.42067	-1.06161
GBX2	-0.196349	-0.896415	1.5614	0.156213	-0.739202	0.271414	-0.00497454	-0.157588	-0.000687307
MTPN	-0.478641	-0.869706	0.706906	-0.213814	-0.716588	0.912096	-1.15676	-0.320419	-0.267116
GCM1	-1.21815	-1.15843	-0.664529	-1.0137	-1.43152	-1.70369	-1.54947	-1.56156	-1.28763
GCN5L2	0.0611623	-0.791859	0.247041	-0.161218	0.235353	-0.312152	-1.22925	-0.435351	-0.298285
NR6A1	0.609302	-0.499397	1.70684	0.605583	-0.184957	0.320116	-0.964981	-0.276607	0.164488
GFI1	-0.624012	-0.67227	2.59656	0.433426	-0.726557	0.269241	-1.06054	-0.505951	-0.0362623
GFI1B	-0.465531	-0.714095	1.39689	0.0724228	-0.415505	0.630234	-0.216409	-0.000560061	0.0359314
DSIP1	0.329454	-0.786147	1.62117	0.388159	-0.97438	1.44023	0.345365	0.270405	0.329282
GLI	-0.205302	-0.855193	2.45187	0.463792	-1.02729	-0.00922764	-0.66148	-0.566	-0.0511041
GLI2	-0.933323	-0.886043	0.714918	-0.36815	-1.07896	1.99353	-1.20153	-0.0956531	-0.231901
GLI3	-0.44589	-0.841454	2.35456	0.355738	-0.808099	1.1224	-0.383459	-0.0230532	0.166342
AES	-0.727542	-0.827595	0.0318219	-0.507772	-0.993672	-0.135028	-0.59706	-0.575253	-0.541512
NR3C1	-0.327971	-0.549288	0.993223	0.0386547	-0.30579	-0.695933	-0.91216	-0.637961	-0.299653
GSC	-0.81851	-0.76888	0.595308	-0.330694	0.320533	-0.0221989	-1.29668	-0.332783	-0.331739
GSH1	-0.203041	-0.5948	0.950212	0.0507904	-0.590795	-0.778262	-0.0957756	-0.488277	-0.218743
GSH2	1.57391	-0.741162	1.32752	0.720091	0.104599	1.00641	-1.13055	-0.00651377	0.356788
GTF2H1	2.36826	-0.897087	0.187182	0.552785	-0.855736	0.130119	-0.4182	-0.381272	0.0857561
GTF2H4	-0.12838	-0.841606	1.56234	0.197451	-0.658872	-0.269368	-1.27408	-0.734107	-0.268328
GTF2I	0.163505	-0.65799	0.571383	0.0256324	-0.635991	-0.142712	-1.10854	-0.629083	-0.301725
NKX6-2	-0.667452	-0.894109	-0.625405	-0.728989	-0.313774	1.00256	-1.1799	-0.163707	-0.446348
HAND1	-0.589091	-0.967411	0.562876	-0.331209	-1.04843	0.416945	1.80255	0.390357	0.0295742
HAND2	-1.18423	-0.756916	-0.638789	-0.859979	-1.10647	0.218842	0.232305	-0.218442	-0.539211
HCFC1	-0.0910149	-0.932975	-1.72688	-0.916955	-0.268609	0.668363	-0.817007	-0.139085	-0.52802
HCLS1	-0.900412	-0.800439	0.517024	-0.394609	1.50957	-0.205044	-1.26382	0.013569	-0.19052
HDAC2	-1.00986	-0.998775	0.755087	-0.417848	-0.54152	0.00298638	-1.92271	-0.820413	-0.619131
HDAC3	-1.15975	-0.908321	0.565975	-0.500699	-0.752982	-0.279296	-1.08504	-0.705772	-0.603235
HDAC5	-0.65553	-0.859278	0.509507	-0.335101	-0.332105	0.174754	-1.50841	-0.555252	-0.445177
HDAC6	-1.3204	-1.02826	0.587278	-0.587127	-1.45559	0.402585	-0.748159	-0.600387	-0.593757
Hdh	-0.455459	-0.841697	1.10405	-0.0643685	-1.19605	0.274682	-0.0650612	-0.328809	-0.196589
HES1	-0.670079	-0.854699	-0.908881	-0.81122	-1.76606	-0.13894	-1.29695	-1.06732	-0.939268
HESX1	-0.797361	-0.999558	-0.877915	-0.891611	-1.37066	0.826682	-0.720742	-0.421573	-0.656592
HEY1	-0.644362	-0.870793	-0.232605	-0.582587	-0.949467	0.286517	-0.931812	-0.531588	-0.557087
HEY2	-1.33943	-0.932906	-0.263644	-0.845325	-1.02314	-0.802283	-1.66957	-1.165	-1.00516
FOXN1	-1.08698	-1.11309	0.0831013	-0.705656	1.17525	-0.1083	-1.32974	-0.0875968	-0.396627
FOXQ1	-0.42522	-0.91479	0.440829	-0.299727	-0.769737	-0.210261	-0.669992	-0.549997	-0.424862
FOXD3	-1.19995	-0.814291	0.630949	-0.461096	0.00935579	0.616548	-0.970215	-0.11477	-0.287933
FOXJ1	-1.03235	-0.756987	-0.736012	-0.841784	-0.0585489	0.160002	-0.565541	-0.154696	-0.49824
FOXF1A	0.107183	-0.733613	1.95697	0.443514	-0.204642	0.0206553	-0.161403	-0.11513	0.164192
FOXG1	-0.974091	-1.0409	-0.309313	-0.774769	-1.18225	0.621933	-1.28543	-0.61525	-0.695009
FOXD1	-1.18359	-0.910913	-0.262911	-0.785806	-0.38845	0.396471	-0.650686	-0.214222	-0.500014
HHEX	-2.04751	-0.937878	-0.454186	-1.14652	0.0979689	1.22144	-0.230635	0.362926	-0.391799
HIC1	-1.36615	-1.10042	-0.771176	-1.07925	-1.79498	-0.36823	-0.648117	-0.93711	-1.00818
HIF1A	-1.06995	-1.08589	1.67614	-0.159901	-0.489378	-0.40117	-0.990423	-0.62699	-0.393446
HIPK1	-0.59174	-1.09105	-0.275799	-0.652862	0.226125	-0.390022	-1.70905	-0.624315	-0.638588
HIPK3	-1.17373	-1.054	0.0943032	-0.711142	-0.814713	-0.466573	-1.27435	-0.851878	-0.78151
HIRA	-0.92019	-1.15325	-0.803114	-0.95885	-0.885074	-0.330396	-1.70903	-0.974833	-0.966841
HIVEP2	-0.530075	-0.833273	-0.513184	-0.625511	-0.332089	-0.0505674	-0.646334	-0.342997	-0.484254
TFB2M	-0.713633	-1.06856	-0.312888	-0.69836	-1.71514	-0.446885	-1.45189	-1.20464	-0.951499
HLX	-0.920464	-1.12033	-0.857235	-0.966009	-1.24324	-0.102116	-1.49869	-0.948015	-0.957012
HLXB9	-0.676885	-0.932126	-0.418087	-0.675699	-0.829674	0.00441672	-0.995906	-0.607054	-0.641377
HMG20B	-0.6429	-1.13362	-1.02829	-0.934936	-0.606369	0.085764	-1.23399	-0.584865	-0.7599
HMGA1	-1.09356	-1.08837	-0.874542	-1.01882	-1.00084	0.982407	-0.91749	-0.311973	-0.665399
Plate 4
NR4A1	-0.277873	-0.126575	2.97109	0.855548	-0.209521	0.820471	-0.751102	-0.0467171	0.404415
HMX1	-1.16928	-0.429736	-0.724939	-0.774652	-0.84226	1.63366	-0.90074	-0.0364464	-0.405549
HMX2	-1.1794	-0.548893	1.13728	-0.197004	-0.307922	-0.61005	-1.46059	-0.792855	-0.494929
HMX3	-0.3201	-0.385248	1.24485	0.179834	-0.369795	0.324881	-0.337438	-0.127451	0.0261914
FOXA1	-0.881823	-0.388421	-0.255267	-0.508503	-0.0960487	0.179492	-0.704138	-0.206898	-0.357701
FOXA2	-1.06112	-0.668396	-1.19808	-0.975865	-1.06532	-0.134021	-1.0038	-0.73438	-0.855122
FOXA3	-0.717453	0.120977	2.47556	0.626362	-0.75348	0.330804	0.112235	-0.10348	0.261441
HNF4	-0.364791	-0.330538	-0.253609	-0.316313	-1.04719	0.770081	0.768463	0.163783	-0.0762646
ONECUT1	1.00339	0.644433	0.302207	0.650011	-1.01342	1.27703	0.243284	0.168966	0.409489
HNRPAB	-0.504724	-0.0292557	0.828923	0.0983145	-0.150273	0.817926	-0.79497	-0.0424391	0.0279377
HOXA1	-1.2705	-0.394184	1.31221	-0.11749	1.42889	0.605759	-1.41458	0.206689	0.0445999
HOXA10	-1.2333	-0.108752	2.40596	0.354636	0.703748	-0.25892	-0.227906	0.072307	0.213471
HOXA11	-1.25291	-0.634488	1.67508	-0.0707704	0.675664	0.0300968	-1.48767	-0.260637	-0.165704
HOXA13	-0.799165	-0.413957	0.669994	-0.181043	0.243757	0.597714	-0.377934	0.154513	-0.0132651
HOXA2	-0.252983	-0.346996	0.392747	-0.0690773	-0.642633	1.37492	-0.801512	-0.0230749	-0.0460761
HOXA3	-1.09576	-0.897259	-1.29232	-1.09511	-1.59002	-0.19651	-2.29619	-1.3609	-1.22801
HOXA4	-0.971462	0.0470249	0.987573	0.0210453	-0.546318	0.57746	-0.100416	-0.0230913	-0.001023
HOXA5	-0.634815	-0.445652	1.23539	0.0516394	-0.878575	0.140588	0.263393	-0.158198	-0.0532793
HOXA6	-0.634263	0.129995	-0.103081	-0.20245	0.506747	0.628668	-0.146768	0.329549	0.0635496
HOXA7	-1.05828	-0.521264	-0.217374	-0.598973	0.16521	0.504743	-0.615697	0.0180849	-0.290444
HOXA9	-1.23478	-0.273137	3.08488	0.525655	0.114618	0.182776	-1.76615	-0.489586	0.0180343
HOXB1	-0.883282	-0.172103	1.3896	0.111405	-0.8877	-0.0337748	-0.802198	-0.574558	-0.231576
HOXB13	-0.651915	-0.423786	2.37094	0.431746	-0.583073	-0.205356	-1.79781	-0.862079	-0.215167
HOXB3	-1.0686	-0.281985	1.02418	-0.1088	-1.18102	-0.534755	-0.448842	-0.721537	-0.415169
HOXB4	-1.03339	-0.154763	0.160771	-0.342461	-0.500935	1.05127	-1.24579	-0.231818	-0.28714
HOXB5	-1.2877	-0.546795	-0.721865	-0.852119	-0.542104	0.120146	-1.93423	-0.785396	-0.818758
HOXB6	-0.50575	0.213272	0.906441	0.204655	-0.924838	0.325918	-0.20941	-0.269443	-0.0323945
HOXB7	-0.871567	-0.519927	0.541579	-0.283305	-1.70665	0.787553	0.174878	-0.248074	-0.26569
HOXB8	-0.297576	-0.541508	0.480493	-0.11953	-1.10389	0.790335	0.129416	-0.0613789	-0.0904547
HOXB9	-1.31201	-0.624456	-0.623538	-0.853336	-1.19142	0.611698	-0.615123	-0.398281	-0.625809
HOXC12	-1.32121	-0.133407	0.356904	-0.365903	0.872963	0.0342607	-0.926353	-0.00637649	-0.18614
HOXC13	-0.616808	0.559584	4.20441	1.3824	0.813729	2.07335	0.123504	1.00353	1.19296
HOXC4	-1.4894	-0.498965	1.08096	-0.302467	0.190101	0.548376	-1.89817	-0.386563	-0.344515
HOXC5	-0.597796	0.17028	2.21007	0.594185	0.379893	0.419298	-0.395151	0.13468	0.364432
HOXC6	-0.899751	-0.312359	0.789391	-0.140906	0.0295994	0.627238	0.401281	0.352706	0.1059
HOXC8	-1.14281	-0.531202	0.35886	-0.438385	-0.884677	-0.641176	-0.863988	-0.796614	-0.6175
HOXD1	-0.542059	-0.344081	0.974626	0.0294952	-0.609384	0.462397	0.176805	0.00993965	0.0197174
HOXD10	-0.458908	-0.487367	0.499346	-0.148976	-1.49075	0.0843995	0.290285	-0.372022	-0.260499
HOXD11	-0.901309	-0.693455	0.392449	-0.400772	-0.144142	0.151901	0.545563	0.18444	-0.108166
HOXD12	-1.08177	-0.583491	-0.335747	-0.667003	-0.563617	0.354687	-0.0965609	-0.10183	-0.384417
HOXD13	-1.12283	-0.528644	0.609056	-0.347474	1.95428	0.681823	-1.05759	0.526173	0.0893494
HOXD3	-0.9133	1.01802	2.21756	0.774094	0.9059	1.28921	0.689807	0.961639	0.867867
HOXD4	-0.987339	-0.0579753	2.13754	0.364077	-0.438849	0.0508217	-1.22411	-0.537379	-0.086651
HOXD8	-1.24665	-0.464471	1.04864	-0.220828	-1.09685	-0.0527713	-0.340255	-0.496625	-0.358726
HOXD9	-0.736525	0.109258	0.427249	-0.0666727	-1.45055	0.58483	-1.48432	-0.783345	-0.425009
HR	-0.930242	-0.381041	-0.453524	-0.588269	-0.424573	0.869856	-0.296128	0.0497185	-0.269275
HSF1	-1.15181	-0.446955	-0.543803	-0.714189	-1.27927	-0.267044	-1.07227	-0.872861	-0.793525
HSF2	-0.99655	-0.565844	-0.607461	-0.723285	-1.20704	0.149811	-0.0250038	-0.360745	-0.542015
HTR5A	-0.480366	-0.485953	0.260383	-0.235312	-0.128788	1.63248	0.66425	0.722648	0.243668
Icsbp1	-0.839024	-0.729116	0.114252	-0.48463	-0.182302	0.869196	0.397463	0.361452	-0.0615886
Idb1	-0.985643	-0.196977	1.04862	-0.0446657	1.4397	-0.0671798	-1.43363	-0.0203697	-0.0325177
IDB2	-1.40215	1.29717	1.17309	0.356035	0.356832	0.107654	-0.541397	-0.0256371	0.165199
IDB3	-1.24565	-0.33194	0.147394	-0.476731	-0.227657	0.679686	-1.3374	-0.295125	-0.385928
IDB4 (ID4)	1.94385	0.082045	2.7061	1.57733	0.252783	1.92445	1.11774	1.09833	1.33783
IFI16	-0.631778	1.33678	0.308243	0.337749	-0.65129	0.494561	-1.28592	-0.480882	-0.0715665
Ikbkb	-0.628307	0.0723038	0.341776	-0.0714089	0.0165435	1.21619	-1.16586	0.0222925	-0.0245582
ILF3	-0.860167	-0.330603	0.362548	-0.276074	-1.01216	1.89238	-0.464243	0.138662	-0.0687062
INVS	-0.390017	-0.335342	0.0885992	-0.212253	-0.935978	1.04595	1.19597	0.435313	0.11153
IRF1	-0.820248	0.243306	0.263085	-0.104619	-0.488149	0.476931	-1.02916	-0.346792	-0.225705
IRF2	-0.965348	-0.475922	-0.105801	-0.51569	-1.05989	1.46953	-1.13317	-0.241178	-0.378434
IRF4	-1.22111	-0.489438	-0.36833	-0.69296	1.07778	0.190507	-1.54929	-0.0936683	-0.393314
IRX1	-1.00688	2.74781	0.876857	0.872593	0.60021	1.37976	-0.52885	0.483707	0.67815
IRX2	-0.912866	0.0797604	1.5459	0.237599	0.696737	1.40265	-1.30929	0.263368	0.250484
IRX3	-0.323452	-0.148451	0.434328	-0.0125251	0.037887	0.445648	-0.147528	0.112002	0.0497386
ISGF3G	0.424078	6.68473	0.693709	2.60084	-0.333395	1.99428	-0.358511	0.434125	1.51748
ISL1	-0.822181	1.17311	0.605144	0.318691	0.408984	2.48605	-0.531482	0.787852	0.553271
JARID2	-0.663216	0.312311	0.108719	-0.0807284	0.0191263	1.81787	0.188074	0.675025	0.297148
JUN	-0.791118	-0.0415501	0.595605	-0.0790208	-0.60023	2.10893	0.413327	0.640677	0.280828
JUNB	-0.61456	0.322551	0.650973	0.119655	-0.611697	1.41323	-0.607913	0.0645394	0.092097
JUND1	-1.11617	-0.581305	0.205258	-0.497405	-0.417279	2.22975	-0.798306	0.338055	-0.0796752
KLF1	-1.44011	-0.520831	1.56556	-0.131795	0.326137	-0.000464134	-1.64137	-0.438565	-0.28518
KLF12	-0.496855	2.69032	1.49942	1.23096	1.37441	0.593236	-0.962419	0.335074	0.783019
KLF2	-0.160819	0.0155878	-0.0641453	-0.0697921	0.0729106	0.708582	-0.073524	0.23599	0.0830987
KLF3	0.0026629	0.958327	0.608162	0.523051	1.63559	1.76236	0.330502	1.24282	0.882935
KLF4	-0.79236	7.28377	-0.786995	1.90147	-1.10109	-0.000354146	-1.51238	-0.871274	0.515099
BTEB1	-0.923063	1.23387	-1.43531	-0.374833	0.988194	0.332376	-1.40064	-0.0266896	-0.200761
HIVEP3	-1.07282	1.04884	-0.658431	-0.227471	1.10476	1.00461	-0.659492	0.483292	0.12791
AFF3	-1.34921	0.359346	-0.264992	-0.418286	-0.688102	0.639321	-0.154533	-0.0677713	-0.243029
LBX1H	-1.18449	3.46822	-0.552988	0.576916	-0.173433	1.09184	-0.648279	0.0900438	0.33348
LBX2H	-0.817448	-0.454604	1.22039	-0.0172211	0.225522	1.00044	-0.809315	0.138883	0.0608311
Plate 5
LDB1	-1.63798	-0.817031	-0.123909	-0.859639	0.136756	-0.73173	-0.466067	-0.35368	-0.606659
LDB2	-1.69937	0.553302	0.849112	-0.0989856	0.39868	-1.53741	-1.3822	-0.840311	-0.469648
LEF1	-1.36765	2.39653	0.102103	0.376994	0.633749	-1.55335	-0.494934	-0.471512	-0.0472592
LHX1	-1.21546	2.13579	0.387542	0.435958	0.952575	-0.804151	0.0177147	0.0553795	0.245669
LHX2	-1.14778	0.389376	0.283669	-0.158245	0.155162	0.0576044	-0.273424	-0.0202191	-0.0892319
LHX3	-1.07914	0.094052	1.37693	0.130615	0.906533	-0.143602	-0.884173	-0.0404141	0.0451003
LHX4	-1.27846	-0.537567	0.194182	-0.540616	0.223636	-0.482069	-0.118417	-0.125617	-0.333116
LHX5	-1.27014	-0.14526	0.130491	-0.428305	0.823521	-0.754974	0.095171	0.0545728	-0.186866
LHX6	-0.809453	-0.653842	0.117891	-0.448468	0.759142	-0.542423	-0.666294	-0.149858	-0.299163
LHX8	-1.67222	-0.361791	0.0598468	-0.658056	1.91372	-0.578652	1.0627	0.799255	0.0705998
LHX9	-0.865108	-0.883514	-0.493649	-0.747424	1.25443	-0.0328777	-1.38032	-0.0529204	-0.400172
LMO4	-1.64628	0.125241	0.174437	-0.448866	1.97874	-0.660333	-0.829732	0.162893	-0.142987
LMX1B	-1.93683	2.12744	-0.0747001	0.0386392	1.63835	-2.43413	-1.34001	-0.711929	-0.336645
LMYC1	-1.21288	2.61785	-0.861699	0.181091	1.83744	0.505108	0.797641	1.04673	0.61391
ZBTB7	-1.02512	2.68994	-0.389642	0.42506	0.350035	-1.21567	0.196225	-0.223135	0.100962
MAD	-1.06722	2.16393	-0.0753532	0.340452	0.99199	1.02103	-1.20659	0.268811	0.304632
MXD3	-1.07571	-0.489666	0.902854	-0.22084	1.5382	0.109277	0.587007	0.744828	0.261994
MXD4	-1.25754	-1.03616	-0.824802	-1.0395	0.594854	-0.351295	-0.111511	0.044016	-0.497743
SMAD1	-1.25479	-0.462463	0.0560245	-0.553741	1.3197	-0.214059	0.422008	0.509216	-0.0222625
SMAD2	-1.57512	-0.656691	0.938445	-0.43112	2.1953	0.267938	2.87199	1.77841	0.673644
SMAD3	-1.62033	-0.819159	-0.264007	-0.901166	1.84596	-1.43058	-1.57494	-0.38652	-0.643843
SMAD4	-1.60654	0.398461	0.179105	-0.342991	2.4442	0.415301	-1.11778	0.580571	0.11879
SMAD5	-0.655781	2.32374	-0.651283	0.33889	1.33993	-0.585608	-1.14966	-0.131781	0.103555
SMAD6	-0.682489	0.73648	0.314842	0.122944	2.78453	0.0113446	0.60799	1.13462	0.628784
SMAD7	-0.829615	-0.305716	0.446316	-0.229672	1.49891	0.599882	0.586969	0.895253	0.332791
Maf	-1.06774	-0.00999556	0.172824	-0.301638	2.01512	1.22179	0.0186745	1.0852	0.391779
MAFF	-0.653541	-0.758892	-0.182146	-0.531526	-0.328317	-1.14068	-0.355246	-0.60808	-0.569803
MAFG	-0.190916	-0.664809	-0.0905461	-0.315424	3.25887	-0.0714938	0.427578	1.20498	0.444781
MAFK	-1.10136	-0.806452	0.123442	-0.594791	2.83989	0.638703	1.52352	1.66737	0.536291
ASCL1	-1.1749	-0.546288	-0.803904	-0.841696	2.47917	0.338696	0.465422	1.09443	0.126367
ASCL2	-1.46956	0.0579418	-0.265121	-0.558913	0.807214	-0.34974	-0.742396	-0.0949738	-0.326943
MAX	-0.799862	0.901607	1.59489	0.565545	1.2727	1.53398	1.87614	1.56094	1.06324
MAZ	-0.622865	2.92784	1.80456	1.36984	3.84739	0.722361	0.519637	1.69646	1.53315
MBD1	-1.09608	-0.540147	-0.689333	-0.775185	1.61606	-0.78409	0.552682	0.461551	-0.156817
MBD2	-0.960005	-0.706399	-1.08854	-0.918314	0.224434	-1.0702	-0.826401	-0.557388	-0.737851
MDM2	-0.721657	-0.870455	0.18819	-0.467974	1.86218	-0.226115	0.820806	0.818957	0.175491
MDS1	-0.772495	-0.539469	-0.32766	-0.546541	2.7802	1.69024	0.0955474	1.52199	0.487726
MECP2	-1.05588	-0.94699	0.230523	-0.590784	1.66937	1.29936	1.58677	1.5185	0.463858
MEF2A	-0.913369	-0.602565	-0.30803	-0.607988	1.98103	1.31515	0.300573	1.19892	0.295466
MEF2B	-0.956198	-0.666223	0.0292112	-0.53107	2.98298	-0.343278	0.772085	1.13726	0.303096
MEF2C	-1.33011	-0.37687	-0.209804	-0.638927	1.2392	-1.34771	-1.47315	-0.527218	-0.583072
MEF2D	-1.17554	-0.439439	-0.568999	-0.727993	0.404335	-1.83697	-1.70388	-1.04551	-0.88675
MEIS1	-0.808852	2.36437	0.0294225	0.528315	5.07281	1.27355	-0.127676	2.07289	1.3006
MEN1	-0.385703	0.305563	-0.0762367	-0.0521258	1.55416	-0.254857	1.47136	0.923553	0.435714
MEOX1	-0.878038	-0.972772	-0.364711	-0.738507	0.935157	-0.3953	0.658536	0.399464	-0.169521
MEOX2	-0.765204	-0.433773	-0.0167518	-0.405243	2.8756	1.32621	-1.03297	1.05628	0.325518
MESP2	-0.809204	-0.520051	0.513042	-0.272071	0.774374	-1.46169	-0.0440471	-0.243787	-0.257929
FOXC1	-1.49725	-0.938064	-1.07605	-1.17045	2.46718	-1.16446	0.190204	0.497641	-0.336407
FOXD2	-0.803274	-0.660704	-0.241957	-0.568645	2.10002	-0.695573	0.669224	0.691225	0.0612901
MIST1	-1.20759	-0.797435	-0.599865	-0.868298	1.6464	-0.219038	-0.16439	0.420991	-0.223653
MITF	-1.12934	0.23333	0.496735	-0.133093	2.69429	-0.860599	-0.895031	0.312886	0.0898967
MIZ1	-1.76219	-0.0650721	-0.874491	-0.900583	0.60476	-0.708714	-1.32928	-0.477746	-0.689164
MLLT10	-0.78317	2.95547	0.0332063	0.735167	1.50472	-0.806635	-0.925291	-0.0757359	0.329716
MLLT2H	-1.31114	2.68023	-0.655125	0.237988	2.46786	-1.34466	-0.125832	0.332457	0.285223
FOXK1	-1.19519	1.20242	0.699276	0.235502	4.29779	1.8628	1.33142	2.49734	1.36642
MNT	-0.891567	-0.417794	-0.310815	-0.540059	3.19971	0.462055	-0.504268	1.0525	0.256221
MPL	-0.42389	-0.31839	-0.187293	-0.309858	0.289039	0.438256	-0.842547	-0.0384174	-0.174138
MRG1	-0.906048	-0.515859	-0.442231	-0.62138	0.89118	0.154983	-0.61477	0.143798	-0.238791
MRG2	-1.18415	-0.760072	0.131989	-0.604078	2.68358	0.0903491	-0.393052	0.793627	0.0947747
MSC	-1.25878	-0.477483	-0.228608	-0.654958	2.89362	-1.04091	-0.804665	0.349348	-0.152805
CITED2	-0.937046	-0.0263509	0.220977	-0.247474	0.712492	-1.13664	-1.60439	-0.676178	-0.461826
SNF1LK	-1.35785	0.323998	-0.52972	-0.521192	0.533857	-1.05302	-1.30762	-0.608927	-0.56506
MSL31	-0.995088	1.54755	-0.788269	-0.0786017	6.69967	-0.425561	-1.65926	1.53828	0.729841
MSX1	-1.48038	-0.0346554	-0.349921	-0.621652	1.99016	-1.81387	-1.1313	-0.318337	-0.469995
MSX2	-0.856601	-0.671243	-0.547487	-0.691777	2.6412	-0.540783	0.631098	0.910506	0.109365
MTF1	0.135535	0.491938	-0.0265283	0.200315	4.2731	0.836498	-0.387162	1.57415	0.88723
MTF2	-0.574077	-0.176719	0.766674	0.00529279	0.499005	-0.405934	-0.58323	-0.163386	-0.0790468
MUC1	-0.743474	-0.261273	-0.632787	-0.545845	1.5805	-0.667627	0.0121069	0.308325	-0.11876
MXI1	-1.26173	-0.387849	-0.46601	-0.705195	2.44522	0.642477	-0.375005	0.90423	0.0995178
MYB	-1.62418	-0.497091	-0.722581	-0.947951	3.10744	0.57026	0.379648	1.35245	0.202249
MYBL1	-0.636834	-0.168193	-0.298273	-0.367766	2.28886	-1.27302	-1.35162	-0.111926	-0.239846
MYBL2	-1.37147	0.746302	0.887315	0.0873823	0.552975	-0.574444	0.672122	0.216885	0.152133
MYC	-0.992248	0.979711	0.0133076	0.000256777	2.99983	-0.511631	0.481135	0.989777	0.495017
MYEF2	-0.958102	-0.0781113	1.24349	0.0690939	1.32228	-0.447769	-0.0569941	0.272507	0.1708
MYF5	-2.25377	-0.824107	-0.779511	-1.2858	1.91412	-1.18812	0.1995	0.3085	-0.488648
MYF6	-0.322507	-0.168474	-1.72599	-0.738989	1.52042	-1.59887	-0.400805	-0.159754	-0.449372
MYOD1	-1.20045	-0.42558	-0.252867	-0.626298	0.6376	0.0861294	-1.03466	-0.103645	-0.364971
MYOG	-1.05833	-0.833466	-0.513125	-0.80164	2.54062	-0.110267	-0.147774	0.760859	-0.0203904
MYT1	-0.825969	-0.578971	-0.867	-0.757313	1.52529	-0.877972	-0.161869	0.161818	-0.297748
MYT1L	-1.3622	-0.275723	0.153463	-0.49482	3.63153	0.123058	0.0728148	1.2758	0.39049
Plate 6
NAB1	0.196123	0.217274	2.50341	0.97227	-0.540966	0.538571	1.65675	0.55145	0.76186
NAB2	-0.693575	0.668311	1.14013	0.371621	-1.00101	0.0702842	-0.88478	-0.605168	-0.116773
NACA	-0.609874	2.06573	-0.296492	0.386454	-1.47519	0.468576	0.458488	-0.182708	0.101873
NCOA1	-0.932138	2.13201	0.203064	0.467644	-0.598952	-0.475765	-0.306932	-0.46055	0.00354713
Ncoa2	-0.641778	0.06698	0.26858	-0.102073	-1.15511	-0.398002	0.505849	-0.349086	-0.22558
NCOA3	-0.301867	6.04729	1.06353	2.26965	0.780632	-1.69724	2.24669	0.443362	1.35651
NEO1	-0.911274	0.274632	0.527316	-0.0364417	-0.390291	1.20114	0.834691	0.548515	0.256036
NEUROD1	-0.547666	3.72909	1.97917	1.7202	1.48821	1.33901	-0.305366	0.840617	1.28041
NEUROD2	-0.700769	-0.0420448	0.326379	-0.138811	0.279522	-0.132877	0.484904	0.210516	0.0358524
NEUROG1	-0.496742	-0.400089	0.434904	-0.153975	-0.399417	-0.817494	-0.410683	-0.542531	-0.348253
NFATC1	-1.05837	1.3097	-0.103632	0.0492328	-1.08149	-0.605469	-0.621601	-0.769521	-0.360144
NFATC2	-0.76402	-0.367693	1.18484	0.017709	-0.30305	1.65918	-0.828533	0.175867	0.0967877
NFATC3	-0.952717	0.521414	0.474947	0.0145481	-1.00695	0.168453	-0.831237	-0.556579	-0.271015
NFE2	-0.236013	1.22688	1.75246	0.914442	-0.464743	0.841248	-0.319866	0.01888	0.466661
NFE2L1	-0.424037	-0.143859	1.16913	0.20041	0.0445327	0.0764402	0.257718	0.12623	0.16332
NFE2L2	-0.940318	6.29587	0.12426	1.8266	0.188648	-0.149356	-0.0666504	-0.00911948	0.908742
NFE2L3	-0.779822	-0.0881948	1.17396	0.10198	1.51412	0.960555	1.27914	1.25127	0.676626
NFIA	-0.0449995	5.25238	0.456309	1.8879	0.468684	-0.809021	-0.128673	-0.156337	0.865781
NFIB	-0.401528	0.214133	0.590527	0.134377	0.396859	-0.714843	0.0811466	-0.0789458	0.0277157
NFIC	-0.654349	-0.0496154	0.416005	-0.0959863	0.665336	-0.488933	1.67641	0.617605	0.260809
NFIL3	-0.277871	2.84162	1.07203	1.21193	0.0428966	-0.545395	-0.66644	-0.389646	0.41114
NFIX	-0.868372	0.0289895	0.06145	-0.259311	1.60631	0.455936	-1.10957	0.317561	0.0291252
NFKB1	-0.685281	1.14135	-0.0641705	0.130634	-0.833536	0.203891	-0.257863	-0.295836	-0.0826008
NFKB2	-0.766151	2.95038	-0.350785	0.611148	-0.139676	0.444581	-0.50632	-0.0671383	0.272005
NFKBIB	-0.750678	-0.0359398	0.508377	-0.0927469	0.277255	1.09119	0.289807	0.552751	0.230002
NFKBIE	-0.360585	0.0816829	0.631853	0.11765	0.710893	0.517711	0.639127	0.622577	0.370113
NFKBIL1	-0.743213	0.0327454	0.445126	-0.0884472	0.349921	1.08846	0.282588	0.573656	0.242604
NFYA	-0.326865	4.15	0.668509	1.49721	1.62469	1.36086	-0.452614	0.844311	1.17076
NFYB	-0.382465	-0.202291	0.78463	0.0666245	0.459062	-0.296824	-0.425955	-0.0879056	-0.0106405
NFYC	-0.301324	-0.123051	-0.136941	-0.187105	0.799575	0.273547	0.891569	0.654897	0.233896
NHLH1	-0.5938	1.39048	0.685083	0.49392	0.841274	-0.162663	-1.2098	-0.177063	0.158429
NKX2-2	-0.476006	-0.249036	0.228857	-0.165395	0.217889	1.34405	-1.47861	0.0277771	-0.0688089
NKX2-3	-0.0345743	2.29785	1.61882	1.29403	2.25481	2.22531	0.101807	1.52731	1.41067
NKX2-5	-0.805835	1.43474	0.554653	0.39452	0.315067	0.82628	-0.726429	0.138306	0.266413
NKX2-6	-1.10609	0.777048	-0.136801	-0.155281	1.5018	0.420196	-0.394618	0.509125	0.176922
NKX2-9	-0.535897	2.309	-0.885313	0.295929	1.69569	-0.0154219	0.786598	0.822288	0.559108
NKX3-1	-0.909829	0.159241	1.05445	0.101287	0.969584	1.89583	1.84981	1.57174	0.836514
NKX6-1	-0.501261	6.549	0.450697	2.16614	1.01915	1.69033	0.371819	1.0271	1.59662
NME2	-0.462206	-0.380354	0.245872	-0.198896	0.761449	0.259182	1.08719	0.702609	0.251856
NMYC1	-0.302925	-1.01905	0.608985	-0.237662	2.04632	1.29171	5.63372	2.99058	1.37646
NR4A3	-1.43395	0.777414	0.248277	-0.136085	-0.111666	0.328019	0.895047	0.370466	0.117191
NOTCH1	-0.0124227	-0.455092	0.725146	0.0858773	2.12842	0.950609	-0.818914	0.753373	0.419625
NOTCH2	-0.488576	2.01668	0.700215	0.742773	0.663355	0.948784	2.10111	1.23775	0.990262
NOTCH3	-0.438309	2.04391	0.505832	0.70381	0.391065	0.0940774	-0.20672	0.0928074	0.398309
NOTCH4	-0.754982	0.180853	-0.118644	-0.230924	0.937236	0.157677	-1.07746	0.00581881	-0.112553
UHRF1	-0.589367	5.34701	-0.277393	1.49342	0.609753	0.954122	0.600002	0.721292	1.10735
NPAS1	-0.378933	-0.0672038	0.836898	0.130254	1.60397	1.37618	0.810187	1.26345	0.69685
NPAS2	-0.221011	3.77553	-1.05452	0.833332	0.213986	0.09939	-0.055527	0.0859497	0.459641
NR1I2	-0.317584	0.105631	1.04038	0.276143	1.64534	-0.514677	-0.406657	0.241336	0.258739
NRF1	-0.50455	-0.13867	1.14115	0.165976	0.872841	-0.255545	0.593413	0.40357	0.284773
NRL	-1.42908	0.63725	-0.388744	-0.393526	-0.729588	-0.20325	-1.36288	-0.76524	-0.579383
NSD1	-0.619827	-0.0806896	-0.128384	-0.2763	1.21311	0.0733056	-0.903814	0.127535	-0.0743825
NUP62	-0.941205	2.81096	-1.43032	0.146477	-0.349102	-0.844283	-1.26875	-0.820712	-0.337117
NR4A2	-0.288739	0.403078	-0.132172	-0.00594437	0.345478	0.166729	0.457146	0.323118	0.158587
OG2X	-0.683951	0.652398	-0.646318	-0.225957	0.630257	1.04934	-0.104352	0.525083	0.149563
SQSTM1	-0.359098	5.45313	-0.420329	1.5579	2.04282	2.26142	0.294545	1.53293	1.54541
OTP	-0.831776	-0.0836276	0.184405	-0.243666	0.87871	0.446809	0.624668	0.650063	0.203198
OTX1	0.701221	0.270157	-0.556632	0.138249	1.77614	0.462306	0.731795	0.990081	0.564165
OTX2	-0.397267	-0.159353	0.767855	0.0704117	1.44914	0.443901	0.54654	0.813193	0.441803
OVOL1	-1.01192	-0.164065	-1.58929	-0.92176	-0.470612	-1.83999	0.270021	-0.680193	-0.800976
MYBBP1A	-0.910988	5.34133	0.122597	1.51765	0.122707	0.342522	-0.305407	0.053274	0.78546
PAX1	-1.01634	0.246561	0.297079	-0.157567	1.67149	0.575759	-0.104535	0.714238	0.278335
PAX2	-0.602023	1.61747	0.020966	0.345472	-0.714007	0.35778	1.09689	0.246889	0.29618
PAX3	-0.207926	1.20053	0.98268	0.658429	1.29477	2.39175	0.304815	1.33045	0.994437
PAX4	-1.55477	-0.232913	0.390613	-0.465691	-0.111531	-0.588222	0.152828	-0.182308	-0.324
PAX5	-0.822295	3.18451	0.528318	0.963512	1.33162	0.374712	1.11491	0.940415	0.951963
PAX6	0.103098	-0.153818	0.507976	0.152419	3.44965	2.24443	2.78375	2.82594	1.48918
PAX7	-0.787931	-0.317466	-0.0581781	-0.387858	1.47491	0.18385	0.897975	0.852246	0.232194
PAX8	-0.779293	0.253694	0.29295	-0.0775498	1.79279	-0.369891	0.556098	0.659665	0.291058
PAX9	-0.511614	-0.0609157	-0.866655	-0.479728	0.0904048	-0.715095	1.6865	0.353936	-0.0628963
PBX1	-0.815645	3.08041	1.37586	1.21354	-0.26647	0.45999	-1.12175	-0.309409	0.452065
PBX2	-0.718287	-0.319599	1.01868	-0.00640366	0.371221	0.177052	-0.915222	-0.122316	-0.0643601
PBX3	-0.725337	-0.00354386	0.168793	-0.186696	0.224824	-0.112383	-0.0222178	0.0300745	-0.0783108
PCAF	-0.505708	0.616115	0.16747	0.0926256	0.422152	0.0205576	-0.528343	-0.0285446	0.0320405
IPF1	-1.44931	-0.677637	-0.255267	-0.79407	-0.862221	-1.20298	-0.202246	-0.755816	-0.774943
ETV4	-0.869144	2.45332	-0.226307	0.452624	0.214496	-0.797011	0.412104	-0.0568038	0.19791
PGR	-0.48809	0.484581	-0.0186562	-0.00738823	0.822886	1.24021	0.399028	0.820707	0.406659
PHB	0.171312	0.326325	1.11333	0.536989	1.42803	1.33036	0.901269	1.21989	0.878438
PHTF1	-0.953618	2.2629	-0.260237	0.349681	0.450056	-1.29848	-1.55056	-0.799661	-0.22499
PIT1	-1.05471	0.249336	-0.990692	-0.598688	0.11924	-0.86926	1.70476	0.318246	-0.140221
Plate 7
PITX1	-0.881737	0.217274	8.8652	2.73358	-0.896588	-0.635871	0.518748	-0.337904	1.19784
PITX2	-0.991066	0.668311	0.407431	0.0282257	0.132338	0.618612	-1.18382	-0.14429	-0.058032
PITX3	-1.50751	2.06573	1.1477	0.56864	-0.729405	-0.941926	-0.62413	-0.765154	-0.0982568
PKNOX1	-1.2166	2.13201	1.78949	0.901633	-0.602491	-1.12791	1.02551	-0.234965	0.333334
PA2G4	-0.768414	0.06698	-0.756447	-0.48596	-0.443012	0.281196	1.62665	0.488279	0.00115953
PML	-0.214664	6.04729	2.41368	2.74877	0.339132	0.857355	1.56646	0.920982	1.83488
PRRX1	-0.883343	0.274632	0.771074	0.054121	-1.46968	-0.687299	0.522169	-0.544938	-0.245408
PHOX2B	-0.988207	3.72909	-1.07679	0.554698	-0.567027	-1.45874	0.596279	-0.476496	0.0391011
CNOT7	-0.375181	-0.0420448	1.52886	0.370544	-0.454161	-0.922408	2.25465	0.292694	0.331619
POU2AF1	-1.04482	-0.400089	-1.84488	-1.0966	-1.59945	-1.23377	-0.90918	-1.24747	-1.17203
POU2F1	-0.779772	1.3097	2.79116	1.10703	-0.521211	-0.0789377	2.5598	0.653218	0.880123
POU2F2	-1.15052	-0.367693	-1.1945	-0.904238	-0.441373	-0.840065	-0.915427	-0.732288	-0.818263
POU2F3	-0.357224	0.521414	-1.147	-0.327604	-0.351591	-0.558921	0.822602	-0.0293032	-0.178454
POU3F1	-0.66453	1.22688	-0.39954	0.0542705	-0.47786	-0.394643	0.435757	-0.145582	-0.0456558
POU3F2	-0.195298	-0.143859	-0.775433	-0.37153	-0.0864035	0.195373	-0.069816	0.0130512	-0.179239
POU3F3	-0.796672	6.29587	0.457731	1.98564	-0.879696	-1.09433	0.203633	-0.590133	0.697755
POU3F4	-0.45964	-0.0881948	1.91921	0.457125	-0.750947	-0.429357	4.09911	0.972934	0.71503
POU4F1	-0.261603	5.25238	-0.0816076	1.63639	-0.143424	-0.712146	0.825131	-0.0101466	0.813122
POU4F2	0.522709	0.214133	0.634493	0.457111	0.33098	1.50188	1.23575	1.02287	0.739991
POU4F3	-0.845882	-0.0496154	-0.699928	-0.531809	-1.00884	-1.58853	1.55414	-0.347744	-0.439776
POU5F1	-0.725118	2.84162	5.00965	2.37539	-0.493198	0.832342	1.45349	0.597545	1.48647
POU6F1	-0.0732407	0.0289895	-0.389264	-0.144505	0.229852	1.15023	0.307871	0.56265	0.209073
Ppara	-0.37101	1.14135	0.0625084	0.277617	0.305992	1.20269	1.69868	1.06912	0.673369
PPARBP	-0.333431	2.95038	0.543261	1.0534	0.138669	-0.0912655	1.07608	0.374494	0.713949
PPARD	0.00757569	-0.0359398	-0.892182	-0.306849	-0.510258	0.221622	0.0976532	-0.0636607	-0.185255
Pparg	-0.414424	0.0816829	-1.38377	-0.572172	-0.708269	-0.0867908	1.82162	0.342186	-0.114993
PPARGC1A	-0.136531	0.0327454	0.963438	0.286551	-0.334447	0.603199	1.59827	0.62234	0.454445
PROP1	-0.924153	4.15	-1.10106	0.708263	-0.443936	-1.45559	0.624367	-0.425053	0.141605
PROX1	-0.41836	-0.202291	0.0731762	-0.182492	-0.34928	0.0434485	3.66881	1.12099	0.469251
PSMC3	0.030957	-0.123051	-0.589429	-0.227174	-0.499305	-1.92103	-1.80111	-1.40715	-0.817161
PSMC5	-0.683349	1.39048	2.15529	0.954141	0.0291371	0.334065	1.00091	0.454703	0.704422
PTF1A	-1.20122	-0.249036	-0.585372	-0.678544	-0.593737	0.483707	-0.844844	-0.318291	-0.498418
PTMA	-0.872122	2.29785	-0.902035	0.174565	-0.432157	-0.431219	1.60029	0.245637	0.210101
Ptrf	-0.856045	1.43474	0.0695576	0.216085	-0.208247	-0.247729	0.718959	0.0876611	0.151873
PURA	0.438916	0.777048	-1.56061	-0.114883	-0.592841	-0.0277267	0.0850962	-0.17849	-0.146687
PURB	-0.868049	2.309	-1.61676	-0.0586034	-1.10779	-1.05554	0.593389	-0.523315	-0.290959
RARA	-0.266577	0.159241	-0.108253	-0.0718633	-0.855101	0.516293	1.63369	0.431626	0.179881
RARG	-0.316786	6.549	-0.491211	1.91367	-0.310663	-0.251808	1.21676	0.218095	1.06588
RAX	-0.707964	-0.380354	-0.556501	-0.548273	-0.564477	0.1711	1.08594	0.230853	-0.15871
RB1	-0.843708	-1.01905	-2.36405	-1.40893	-1.49869	-1.36437	-1.09853	-1.32053	-1.36473
RBPSUH	0.407475	0.777414	-0.448007	0.245628	0.494269	-1.2028	-0.0804395	-0.26299	-0.00868126
RBPSUHL	-0.798062	-0.455092	-2.03978	-1.09765	-0.600208	-0.90289	-0.719253	-0.740784	-0.919215
RECC1	-0.317178	2.01668	-0.204435	0.498356	0.153586	0.721697	0.975878	0.617054	0.557705
REL	-0.0818569	2.04391	-0.620429	0.447207	0.588113	1.07977	1.40197	1.02328	0.735244
RELA	-0.499686	0.180853	-1.94384	-0.754223	-0.950724	-0.523212	0.605542	-0.289465	-0.521844
RELB	0.308263	5.34701	-0.916071	1.57973	-0.390641	-0.512414	0.831292	-0.0239211	0.777906
REST	0.571939	-0.0672038	0.0514021	0.185379	-0.804453	0.144341	3.5135	0.951128	0.568254
TRIM27	-0.22471	3.77553	-1.11279	0.812677	-0.933888	0.321265	0.593495	-0.00637582	0.403151
RFX1	0.941243	0.105631	-0.152679	0.298065	-0.0554628	1.00993	2.52196	1.15881	0.728437
RFX2	-0.301218	-0.13867	-1.02798	-0.48929	-0.39609	-0.611687	0.970991	-0.0122619	-0.250776
RFX3	0.357599	0.63725	0.103644	0.366164	-0.486152	-0.755542	-1.31542	-0.852373	-0.243104
RFXANK	-0.334646	-0.0806896	-0.571634	-0.32899	-0.902667	-0.287683	-0.983715	-0.724688	-0.526839
RING1	0.280048	2.81096	0.452452	1.18115	0.451535	1.3567	0.436756	0.748331	0.964742
C80913	-0.40804	0.403078	-1.4564	-0.48712	-0.593877	-0.538217	0.575733	-0.185454	-0.336287
RNF2	1.27524	0.652398	1.37973	1.10246	0.415748	1.86211	3.64002	1.97263	1.53754
RNF4	-0.403066	5.45313	-0.950581	1.36649	-0.609761	-0.554739	1.00567	-0.0529445	0.656774
RORA	-0.370031	-0.0836276	0.440437	-0.00440707	-0.869303	-0.347078	1.61233	0.131984	0.0637884
RORC	-0.413014	0.270157	-0.821534	-0.321464	-0.662706	0.210608	1.9202	0.489368	0.0839522
RPO2TC1	3.43923	-0.159353	-1.59757	0.560768	-0.435308	0.116383	0.384254	0.0217764	0.291272
RUVBL2	-0.0903948	-0.164065	0.173681	-0.026926	-0.0695815	-0.424857	0.420969	-0.0244897	-0.0257079
RXRA	-0.0987211	5.34133	1.01999	2.08753	1.15604	-0.251897	-0.612954	0.0970627	1.0923
RXRB	-0.183822	0.246561	-1.31521	-0.41749	-0.879248	0.083326	-0.912452	-0.569458	-0.493474
RXRG	-0.0175659	1.61747	-0.565117	0.34493	-0.398597	0.463029	1.89296	0.652465	0.498698
NCOR1	0.242349	1.20053	0.658287	0.700389	-0.297147	-0.163384	0.740971	0.0934799	0.396935
NR1H4	0.191728	-0.232913	-0.981848	-0.341011	0.0914526	0.447081	1.92093	0.819819	0.239404
PRRX2	-0.377198	3.18451	-0.799227	0.669362	-0.609621	-0.893405	2.10801	0.20166	0.435511
KHDRBS1	-0.117712	-0.153818	-0.399415	-0.223648	-0.246429	1.10061	2.78383	1.21267	0.494511
SAP18	0.320815	-0.317466	-0.21797	-0.0715403	-0.632956	-0.0869693	1.44667	0.242248	0.0853541
SATB1	0.947575	0.253694	-1.04474	0.0521758	-0.684416	-0.52436	0.988287	-0.0734964	-0.0106603
NKX1-2	0.227701	-0.0609157	-0.183037	-0.00541731	-0.243095	-1.15994	0.305832	-0.365734	-0.185576
FOXP3	0.579263	3.08041	2.29332	1.98433	-0.539588	-1.33068	-0.890185	-0.920151	0.532089
SFPI1	-1.21607	-0.319599	-1.0608	-0.865488	-0.255309	-1.31417	-1.15854	-0.909339	-0.887413
SFRS2	0.0706636	-0.00354386	-1.21933	-0.384069	-0.167096	-0.990931	-0.234247	-0.464091	-0.42408
OSTF1	-0.292113	0.616115	-0.248908	0.0250316	-0.70572	-0.40757	-0.567443	-0.560244	-0.267606
SHOX2	-0.0167064	-0.677637	-1.17832	-0.624219	-0.536324	-0.136574	0.284393	-0.129502	-0.37686
SIAH2	-0.306251	2.45332	1.27484	1.14064	-0.530763	-0.939682	1.66741	0.0656534	0.603145
SIM1	0.0527326	0.484581	-0.881656	-0.114781	-1.27921	0.023854	1.39661	0.0470864	-0.0338471
SIM2	0.159163	0.326325	-0.743022	-0.085845	-0.530609	0.272655	1.8619	0.534649	0.224402
SIN3A	0.887	2.2629	-1.24992	0.633326	-0.719124	-0.424972	-0.0609772	-0.401691	0.115818
SIN3B	0.855825	0.249336	-1.23822	-0.0443524	-0.372643	-0.311828	-0.723396	-0.469289	-0.256821
Plate 8
SIX1	-0.532664	-0.322157	-0.626424	-0.493748	0.190296	-1.13445	-0.38823	-0.44413	-0.468939
SIX2	0.47658	5.48396	0.915768	2.2921	1.74507	0.0465627	0.104572	0.632067	1.46209
SIX3	0.310062	0.549053	-1.2113	-0.117393	-0.268756	-1.47772	-0.72291	-0.82313	-0.470261
SIX4	0.77923	0.11732	0.717955	0.538168	0.901811	-1.66607	1.26741	0.167717	0.352943
SIX5	-0.271768	-0.637341	0.282692	-0.208806	-0.665119	-1.47062	-0.771091	-0.968944	-0.588875
SIX6	0.9706	0.578919	-1.10982	0.146567	0.161763	-1.45333	-0.528905	-0.606825	-0.230129
SKD3	0.256842	-0.44886	0.985727	0.26457	-0.258886	-1.58395	-0.638554	-0.827131	-0.28128
SKIL	0.325888	0.339614	2.58299	1.08283	0.194967	-0.781171	0.360944	-0.0750869	0.503872
SMARCA3	0.684044	0.0166317	6.56865	2.42311	1.25549	0.0675829	2.32703	1.2167	1.8199
SMARCA4	1.20491	0.065403	4.30161	1.85731	-0.069446	1.07904	1.27004	0.759878	1.30859
SMARCC1	-0.0093931	-0.177883	1.53124	0.447988	0.250817	-0.986303	-1.04331	-0.592933	-0.0724723
IGHMBP2	-0.0253918	4.08489	0.187012	1.4155	0.50825	-0.243553	-0.438412	-0.0579049	0.678799
NCOR2	-0.601998	-0.0489162	0.458058	-0.0642855	-0.50185	-2.10297	-1.2147	-1.27317	-0.668729
SOX1	-0.320091	0.0627098	0.750634	0.164418	0.559801	-0.935491	-0.624593	-0.333428	-0.084505
SOX10	-0.232376	-0.289633	1.0017	0.159898	0.139433	-0.0648813	0.291922	0.122158	0.141028
SOX11	0.589204	0.0466448	-0.0323683	0.20116	0.487683	-1.50024	-0.37573	-0.462762	-0.130801
SOX12	-0.270539	-0.400312	0.594666	-0.025395	-0.422807	-1.17588	-1.1855	-0.928062	-0.476728
SOX13	-0.018612	-0.368905	-0.176627	-0.188048	-0.634206	-1.33761	-0.419998	-0.797273	-0.492661
SOX14	-0.131237	-0.450112	0.398873	-0.0608253	-0.244205	-1.39257	0.289449	-0.44911	-0.254968
SOX15	-0.578855	-0.132781	2.81092	0.699761	-0.254692	-0.772905	0.367981	-0.219872	0.239944
SOX17	-0.584021	-0.0274706	1.83085	0.406453	0.818556	-0.876549	-0.543991	-0.200662	0.102896
SOX18	-0.332536	3.58068	-0.635945	0.870734	-0.133121	-1.15413	-0.78159	-0.689615	0.0905593
SOX2	-0.259418	0.798649	1.25384	0.597689	0.358922	-1.1235	-0.113534	-0.292703	0.152493
SOX3	-0.122536	1.32777	0.182691	0.46264	-0.439497	-1.37595	-0.864642	-0.893364	-0.215362
SOX4	-0.15728	-0.0348681	-1.11908	-0.437075	-0.586692	-1.40661	-0.260887	-0.751396	-0.594236
SOX5	0.873647	0.680284	0.0711304	0.541687	-0.0143182	-0.860531	-0.0279196	-0.300923	0.120382
SOX6	0.579409	0.467199	2.42014	1.15558	0.545314	-0.1141	-0.187346	0.0812893	0.618435
SOX7	-0.382107	0.13622	0.561688	0.105267	-0.484685	-0.577332	-0.415075	-0.492364	-0.193548
SOX8	-0.304303	-0.63032	-0.778389	-0.571004	-0.152525	-1.25084	0.471358	-0.31067	-0.440837
SOX9	-0.169169	-0.525839	0.0970378	-0.199323	-0.562741	-1.92957	0.0508154	-0.813832	-0.506578
Sp1	-0.434578	0.332357	0.64418	0.180653	0.359522	-2.05008	-0.000715326	-0.563757	-0.191552
SP3	0.245933	0.821423	-0.181135	0.295407	0.553421	-1.46407	0.603872	-0.102258	0.0965746
SP4	0.157009	0.841804	-0.0483804	0.316811	-0.131165	-0.918065	-0.139075	-0.396102	-0.0396454
SPIC	0.235159	0.198927	0.286564	0.240217	0.646845	-0.357144	0.183329	0.157677	0.198947
SREBF1	-0.209751	0.0804096	-0.453677	-0.19434	-0.931488	-0.560401	-0.254322	-0.58207	-0.388205
SREBF2	0.0385646	0.433287	0.138882	0.203578	-0.105029	-0.0943329	0.191648	-0.00257122	0.100503
SRF	-0.427414	0.118937	0.402745	0.0314227	-0.409183	-0.962398	0.113138	-0.419481	-0.194029
ZFP143	-0.26639	-0.100445	-0.245146	-0.203994	-0.536622	-0.649387	1.87519	0.229726	0.0128662
STAT1	-0.0872547	-0.40601	-0.544905	-0.346056	-0.721339	-0.767582	2.11324	0.208105	-0.0689757
STAT2	-0.100718	0.0570706	1.31012	0.422158	0.271701	0.126574	2.84018	1.07948	0.750821
STAT3	-0.510193	0.434898	1.01904	0.314583	1.38598	-0.909595	-0.743639	-0.0890855	0.112748
Stat4	-0.385622	0.629707	-0.298887	-0.0182673	-0.20716	-1.03996	-0.393828	-0.546983	-0.282625
STAT5A	1.21025	1.01359	1.56209	1.26198	0.525698	0.113674	-0.157331	0.16068	0.711328
STAT5B	0.0427899	-0.0334568	0.00392079	0.00441798	0.402418	-0.989829	-0.131498	-0.239636	-0.117609
Stat6	0.11754	0.211135	-0.898181	-0.189835	0.392901	-1.22868	-0.257177	-0.364317	-0.277076
STK16	-0.259803	-0.00524894	-0.682822	-0.315958	-0.167929	-0.864883	-1.23494	-0.755916	-0.535937
BHLHB2	-0.0215698	0.0771225	0.936643	0.330732	0.562973	-0.844702	-1.19671	-0.492814	-0.0810412
SUPT4H	-0.177428	0.119631	0.982229	0.308144	-0.173586	-0.817024	0.0160794	-0.324844	-0.00834965
SUPT5H	0.223232	-0.0409777	0.842853	0.341702	0.0682501	-1.00422	2.99362	0.685882	0.513792
SUPT6H	-0.0991818	-0.0355972	1.86514	0.576787	1.12475	-1.46913	1.11459	0.25674	0.416763
T	-0.34623	0.623645	0.659406	0.312274	-0.287737	-1.90118	-1.46379	-1.21757	-0.452647
TAF1A	0.12941	2.91352	-0.41374	0.876395	0.207744	-0.93878	-0.230917	-0.320651	0.277872
TAF1B	-0.0531639	1.76671	-0.192601	0.506981	-0.153054	-1.52389	-0.88011	-0.852352	-0.172686
TAF1C	0.304262	1.06003	1.11669	0.826992	0.3625	-1.13325	-0.0193087	-0.263353	0.28182
TAF6	-0.441473	0.0421523	0.293541	-0.03526	-0.572329	-1.46992	-0.42735	-0.823201	-0.42923
TBP	-0.268926	0.134832	0.536491	0.134132	0.117633	-1.53169	-0.516382	-0.643481	-0.254675
TBR1	-0.156819	0.334451	0.396554	0.191395	0.186049	-1.12531	-2.03236	-0.990539	-0.399572
TBX1	-0.0478438	0.540327	0.0981976	0.196893	0.646158	-1.71456	1.31694	0.0828442	0.139869
TBX15	0.630536	0.0203363	0.982622	0.544498	0.164759	-1.77215	2.35419	0.248932	0.396715
TBX2	0.32464	-0.0793938	0.688662	0.311303	0.469354	-1.50185	2.12358	0.363694	0.337498
TBX3	-0.413836	2.94438	0.515036	1.01519	-0.251713	-0.637012	-1.36354	-0.750754	0.132219
TBX4	-0.540654	4.15539	-1.07663	0.846034	-0.632937	-1.10543	-0.905538	-0.8813	-0.017633
TBX5	0.472738	2.0853	-0.00812568	0.84997	-0.0121857	-0.479338	-0.619287	-0.37027	0.23985
TBX6	0.0394865	-0.255445	-0.158688	-0.124882	0.567784	-1.27252	-0.53664	-0.413793	-0.269337
TCEA1	-0.342312	0.399793	1.15986	0.40578	0.679485	-0.194752	3.36034	1.28169	0.843735
TCEA2	-0.224809	-0.221309	-0.00301903	-0.149712	0.560876	-1.16139	2.01532	0.471603	0.160945
TCEA3	-0.241057	0.78563	0.667169	0.403914	0.923418	-0.501177	0.101244	0.174495	0.289205
SKP1A	-0.651896	0.377401	1.75203	0.49251	0.961768	-0.84531	0.437588	0.184682	0.338596
TCF1	-0.810423	0.0409292	0.78118	0.00389546	-0.0636654	-1.41126	1.6759	0.0669905	0.035443
Tcf12	-0.967644	-0.0555315	-0.433699	-0.485625	-0.897103	-2.16434	-0.255491	-1.10564	-0.795635
TCF15	-0.760929	5.05624	1.16697	1.82076	-0.363291	-0.178336	-0.990074	-0.510567	0.655096
ZFP354A	0.0247362	3.43848	0.994126	1.48578	0.217772	-0.142541	-0.722415	-0.215728	0.635026
TCF2	-0.535411	1.80628	-0.933085	0.112593	0.22387	-0.320844	-0.77824	-0.291738	-0.0895725
TCF20	0.0877515	1.09953	0.940441	0.709242	0.0545915	-1.19532	0.0315701	-0.369719	0.169761
TCF21	0.163846	-0.190226	-0.292901	-0.106427	0.179211	-0.921222	-1.06798	-0.603329	-0.354878
TCF4	-0.894027	-0.209002	0.606151	-0.165626	0.670585	-0.376027	0.107607	0.134055	-0.0157855
TCF7	-0.475564	1.39207	0.24268	0.386394	0.102987	-0.0891847	-1.13722	-0.374474	0.00596007
TCF3	0.317226	3.2715	1.37434	1.65436	-0.675552	-0.401953	-0.966692	-0.681399	0.486478
TCF7L2	-0.28527	-0.0178269	-0.109006	-0.137367	-0.492633	-1.0656	0.745626	-0.270871	-0.204119
ZFHX1A	0.327502	0.459731	0.522069	0.436434	0.845379	0.926391	0.658055	0.809942	0.623188
Plate 9
TCFAP2A	-0.917705	-0.320904	0.509381	-0.243076	0.687252	-1.59892	-0.715737	-0.542469	-0.392772
TCFAP2B	0.447252	-0.269153	1.07574	0.417948	1.49368	-0.633771	1.00514	0.621682	0.519815
TCFAP2C	0.261939	-0.619743	2.31013	0.650774	0.596854	-0.866407	-0.428681	-0.232744	0.209015
TCFCP2	0.939878	-0.235482	-1.26116	-0.185589	1.0773	-0.512351	-0.380726	0.061406	-0.0620914
TCFE2A	0.185589	-0.659844	-1.28469	-0.586316	-0.326886	-1.62961	0.576175	-0.460108	-0.523212
TCFEB	-0.42563	-0.0485449	0.141794	-0.110794	1.78497	-0.607903	-0.888659	0.0961345	-0.00732963
TCFEC	-0.257369	-0.268214	0.269672	-0.0853034	0.450314	-1.25805	-0.678042	-0.49526	-0.290281
TCFL1	0.220185	-0.576819	-1.17164	-0.509426	-0.203583	-0.908915	0.327763	-0.261578	-0.385502
TCFL4	0.899103	-0.3388	0.600101	0.386801	0.486565	-1.04705	0.871909	0.103808	0.245305
UBTF	-0.127499	-0.144424	0.589978	0.106018	0.842066	-1.54186	-0.0191876	-0.239661	-0.0668214
PHF1	-1.49784	-0.729086	-0.447693	-0.89154	-0.369916	-1.48623	-0.702592	-0.852913	-0.872226
SRY	-1.19778	-0.35228	-0.242671	-0.597577	0.0712723	-0.55453	-0.711013	-0.39809	-0.497834
TEAD1	-1.129	-0.240692	-0.812437	-0.727377	-0.386461	-1.40477	-0.335479	-0.708902	-0.71814
TEAD2	0.927881	0.002461	-0.841317	0.0296752	0.357273	-0.0607046	1.52728	0.607951	0.318813
TEAD3	-0.217634	-0.58103	-0.189312	-0.329325	0.00878096	-0.333394	2.24097	0.638786	0.15473
TEAD4	-0.434512	-0.55835	-0.758807	-0.58389	-0.431129	-1.80618	0.264113	-0.657731	-0.62081
THOC4	0.495965	-0.0371916	-0.0349068	0.141289	2.1143	-0.079688	2.00794	1.34752	0.744402
TEF	1.0271	-0.0407547	0.474085	0.486811	-0.189968	-0.320136	0.252688	-0.0858054	0.200503
TFAM	-0.525669	-0.336463	0.149158	-0.237658	0.0714877	-1.29096	-0.500593	-0.573356	-0.405507
TFDP1	0.465784	0.735244	0.986479	0.729169	2.39066	-0.0192097	2.81378	1.72841	1.22879
TGFB1I1	-1.02724	-0.574065	-0.382061	-0.661122	-0.275281	-0.495211	-0.995697	-0.58873	-0.624926
TGFB1I4	-0.674443	-0.138421	0.148023	-0.221613	-0.290232	-0.0724853	1.78692	0.474735	0.126561
TGIF	0.0921554	0.149184	0.504658	0.248666	-0.037452	0.749197	0.696062	0.469269	0.358967
THRA	-0.186108	-0.0889209	0.723358	0.149443	1.01261	0.521652	0.457553	0.663937	0.40669
THRB	0.407496	-0.342682	0.0034872	0.022767	0.26791	0.596255	1.92895	0.931038	0.476903
TIAL1	0.291153	0.11744	0.00793941	0.138844	1.57954	-1.05191	0.572715	0.366782	0.252813
TIEG1	0.772855	0.437366	-0.134108	0.358704	1.71837	0.273306	0.653009	0.88156	0.620132
TRIM24	0.207242	0.0143325	-0.169625	0.0173165	0.869426	1.25525	2.73738	1.62069	0.819002
TRIM28	0.74767	-0.0612046	1.06075	0.582404	0.196269	-0.461798	0.463068	0.0658465	0.324125
TITF1	0.510603	-0.0858168	-0.841639	-0.138951	2.39977	-0.570217	-0.246646	0.527635	0.194342
TLE1	-1.58397	-0.219254	0.203194	-0.533344	0.620409	-0.196982	-0.186199	0.0790759	-0.227134
TLE2	-0.744067	-0.189934	-0.452654	-0.462218	0.222107	-0.0659052	2.17665	0.777617	0.157699
TLE4	-1.108	-0.242257	0.500087	-0.283388	-0.105846	-1.98007	0.249683	-0.612077	-0.447733
NR2E1	-0.140939	-0.293862	-0.256739	-0.230513	0.157031	-0.129497	0.312364	0.1133	-0.0586069
TLX1	0.163299	-0.378426	0.691329	0.158734	0.564826	0.762931	1.40269	0.91015	0.534442
TLX2	0.394932	0.18624	0.841147	0.474107	-0.191504	-0.200388	1.01773	0.208612	0.341359
NR2C1	-0.443891	-0.550814	0.209711	-0.261664	0.174122	-0.20399	0.422803	0.130978	-0.065343
NR2C2	0.794301	-0.211021	-0.0534944	0.176595	0.868493	0.176496	2.72036	1.25512	0.715856
TOB1	0.750767	0.0813614	1.14569	0.659274	1.23201	0.779631	1.95852	1.32339	0.99133
Trp53	1.02307	0.174552	-1.02757	0.0566858	3.89331	0.523508	1.43932	1.95205	1.00437
Trp63	-1.45813	-0.30324	-0.428378	-0.729917	-0.615414	-1.23798	-0.314012	-0.722469	-0.726193
TRP73	-1.65818	-0.45839	-0.292949	-0.803174	-0.547451	0.10558	0.750045	0.102725	-0.350225
TRPC3	-1.29951	-0.062565	1.9023	0.180073	0.142209	-0.633381	-0.591423	-0.360865	-0.0903957
TRPC4	-0.559123	-0.180632	-0.573693	-0.437816	-0.351991	-0.276163	-0.443723	-0.357293	-0.397554
TRPC5	0.973372	0.12746	0.473899	0.52491	-0.505225	-0.228406	2.28529	0.517219	0.521065
TSG101	1.11551	0.147602	1.15148	0.804866	0.282531	0.375889	0.353855	0.337425	0.571146
TTF1	-0.334181	-0.399842	-1.22375	-0.652591	0.0174272	-0.769573	2.22955	0.492467	-0.0800622
TUB	-0.347504	-0.442054	-0.924961	-0.571506	-0.883505	-0.185116	0.244168	-0.274818	-0.423162
TULP1	-0.128025	-0.542138	0.126761	-0.181134	-0.39472	-1.1955	-0.172639	-0.587619	-0.384376
TWIST1	0.0189081	0.117365	-1.17593	-0.346552	0.864615	-0.035898	0.0276997	0.285472	-0.0305397
UBA52	-1.23354	-0.425291	-0.841351	-0.833394	1.14322	-0.176094	-0.618068	0.116352	-0.358521
UBE1C	-1.13628	-0.234337	-0.852761	-0.741125	-0.525261	-0.183578	2.91427	0.735145	-0.00298989
UBP1	-0.746872	-0.334044	-0.406201	-0.495706	0.486837	0.0401088	0.177514	0.23482	-0.130443
UNCX4.1	-0.394602	-0.393083	0.0156419	-0.257348	-0.123383	0.798273	1.86603	0.846974	0.294813
Nr1h3	0.0914542	-0.0724121	-0.300821	-0.0939263	1.86957	0.378844	3.2342	1.82754	0.866807
NR1H2	0.06437	-0.0776055	0.956651	0.314472	0.169641	0.0696277	-0.274814	-0.0118485	0.151312
Usf1	-0.532769	-0.491515	-1.10948	-0.711256	0.0826905	-0.478999	0.0368914	-0.119806	-0.415531
USF2	-0.626731	-0.462341	-1.71708	-0.935385	-0.596398	-0.791291	-0.551355	-0.646348	-0.790867
UTF1	0.655899	-0.246171	-0.180543	0.076395	1.46696	0.398523	2.33878	1.40142	0.738908
VAV1	0.139721	-0.402423	-1.48337	-0.582023	0.385725	-1.14406	-0.0697318	-0.276024	-0.429023
VAX1	-1.01599	-0.252272	-1.43844	-0.902234	0.736515	-0.954695	-1.301	-0.506393	-0.704313
VDR	-0.924366	-0.545734	-1.07375	-0.847949	0.269949	-0.983408	0.178166	-0.178431	-0.51319
Vezf1	-0.718385	-0.196455	-0.135463	-0.350101	0.446852	-0.531188	-0.0682691	-0.0508682	-0.200485
Trpv2	-0.695684	-0.549329	-1.05389	-0.766301	-0.344666	-0.960152	-1.19795	-0.834257	-0.800279
BAZ1B	0.88613	0.079175	0.846158	0.603821	2.64212	0.119876	-0.42198	0.780005	0.691913
WT1	-0.0649449	0.00273633	0.24736	0.0617173	-0.392206	-0.879726	-0.773477	-0.681803	-0.310043
Xbp1	0.800261	0.0492398	-0.63941	0.0700304	0.987673	-1.61715	1.55838	0.309634	0.189832
ATRX	0.432389	-0.185496	0.322185	0.189692	1.37041	-0.194333	1.48431	0.886794	0.538243
YAP	0.899015	0.0215882	-0.381266	0.179779	0.250402	1.06493	0.876178	0.730504	0.455142
NSEP1	0.068957	0.138327	-1.07039	-0.287703	2.61045	-0.53988	-0.218558	0.617338	0.164817
YWHAH	-1.48925	-0.629563	-0.0783625	-0.732392	-0.314146	-1.53096	-1.9453	-1.26347	-0.997931
YY1	0.00783486	0.344721	-0.430629	-0.0260246	0.926747	-0.717799	-0.355721	-0.0489242	-0.0374744
ZFP100	-0.77717	-0.598348	0.495059	-0.293486	-0.212172	-1.70033	-0.6816	-0.864702	-0.579094
ZFP105	0.453279	0.118973	-0.28909	0.0943876	1.64042	-0.574331	-0.666142	0.133316	0.113852
RNF110	-0.382769	0.259429	-0.0750276	-0.0661225	1.78525	-1.21837	-0.0881744	0.159568	0.0467226
ZFP148	-0.310661	0.313976	0.181559	0.0616247	0.647051	-0.946222	0.24911	-0.0166871	0.0224688
ZFP162	0.789217	0.25525	0.742792	0.595753	0.875889	-0.88799	0.693334	0.227078	0.411415
ZFP179	0.475367	-0.13482	2.00296	0.781168	0.746699	-0.968465	-0.355424	-0.192397	0.294385
ZFP207	0.693677	-0.483914	0.231617	0.147127	0.742648	-1.65219	-0.406502	-0.43868	-0.145777
ZFP26	0.358323	0.0593675	0.495906	0.304532	0.319758	-0.477802	-0.399979	-0.186008	0.0592622
Plate 10
ZSCAN2	-1.52924	-0.810895	-1.33545	-1.22519	-1.62179	-1.36434	-1.1425	-1.37621	-1.3007
ZFP36	-0.358088	-0.44633	1.31455	0.170044	-0.566351	-0.653951	0.42533	-0.264991	-0.0474732
ZFP37	-1.13322	-0.358416	-0.131849	-0.541163	-0.782423	-0.896021	0.116434	-0.52067	-0.530916
ZIPRO1	-1.30131	-0.286803	0.389037	-0.399691	-0.778459	-0.8421	0.259516	-0.453681	-0.426686
ZFP42	-0.979787	-0.879733	-1.90451	-1.25468	-1.49736	-1.37642	-0.062045	-0.978607	-1.11664
ZFP57	-0.223042	-0.114284	-0.264527	-0.200618	-0.633186	-0.424381	-0.0428161	-0.366794	-0.283706
ZFP67	-0.765194	-0.61181	-1.21128	-0.86276	-1.19253	-1.63423	-0.707789	-1.17818	-1.02047
ZFP95	-0.764976	-0.431721	-1.22513	-0.807275	0.222607	-1.11455	-0.161185	-0.351042	-0.579159
ZFPM1	-0.95492	-0.535142	-2.28662	-1.25889	-0.164871	-0.309743	0.888719	0.138035	-0.560429
ZFPM2	-0.579759	-0.382624	-1.74252	-0.901635	-0.880744	-1.02864	-0.65345	-0.85428	-0.877957
ZFX	-1.2827	-0.262757	-0.109193	-0.551549	-0.893182	-0.545018	-0.467108	-0.635103	-0.593326
ZHX1	-0.666383	-0.192824	0.448262	-0.136981	-1.18224	-0.0480706	-0.327373	-0.519226	-0.328104
ZIC1	-0.402466	-0.111132	0.855652	0.114018	-0.498405	-0.36784	1.40964	0.181132	0.147575
ZIC2	-0.163525	0.0584785	0.257227	0.0507268	-0.0630486	-0.620342	2.52646	0.614357	0.332542
ZFPN1A1	-0.324996	-0.249181	-0.396752	-0.323643	-0.252803	-0.538407	1.26024	0.156342	-0.0836504
ZFPN1A2	-0.183692	-0.176298	0.450216	0.0300754	0.43351	-0.117823	1.8314	0.715695	0.372885
Ikzf3	-0.275399	-0.028897	-0.843099	-0.382465	-0.435236	0.315335	0.0934825	-0.00880607	-0.195635
ZFPN1A4	-0.428043	-0.140489	0.0748757	-0.164552	-0.782598	0.384181	0.298415	-0.0333339	-0.0989431
ASH2L	-0.880019	-0.525818	-0.961075	-0.78897	-0.393895	-0.328831	1.00107	0.0927828	-0.348094
BPNT1	-0.0283973	-0.29303	-1.67357	-0.664999	-0.0427749	-1.5682	1.02055	-0.19681	-0.430904
COPEB	-0.670181	-0.45249	-0.634223	-0.585631	-0.387645	-0.458284	-0.519354	-0.455095	-0.520363
DMTF1	-0.361395	0.179539	0.6004	0.139515	-0.738344	0.667391	0.425749	0.118265	0.12889
ETS1	-0.978202	-0.633145	-1.58024	-1.06386	-0.793955	-0.61815	-1.0412	-0.817769	-0.940816
ETS2	-0.161285	-0.137243	-0.838718	-0.379082	-0.0215126	-0.090593	0.189627	0.0258405	-0.176621
GTF2H2	-0.0148981	-0.383077	-0.740753	-0.379576	0.200871	-0.31704	0.867706	0.250512	-0.064532
MTA2	-0.995117	-0.707258	-1.58237	-1.09492	-0.439035	-0.836835	-1.20098	-0.825616	-0.960266
DNAJB6	-0.0418145	-0.576626	-1.1675	-0.595314	-1.30046	-0.627198	-0.848251	-0.925303	-0.760309
NR0B2	-0.187737	-0.623187	-0.294465	-0.368463	-1.01445	0.153889	-0.249511	-0.370025	-0.369244
NR2E3	-0.365822	-0.437683	-0.227524	-0.343676	-0.0587344	0.117624	0.68143	0.246773	-0.0484517
THRAP4	0.331243	-0.105947	-1.43627	-0.403659	-0.217197	-0.834496	0.284406	-0.255763	-0.329711
SRA1	0.336681	-0.379993	-0.763053	-0.268788	-0.514786	-0.192044	-0.105283	-0.270704	-0.269746
SUFU	-0.646134	-0.351736	-1.18108	-0.726317	-0.825421	-0.306266	-0.344268	-0.491985	-0.609151
TAF7	-0.556285	-0.294436	-0.870136	-0.573619	-0.717761	-0.78884	-0.835277	-0.780626	-0.677122
TAF10	-0.0248995	-0.137908	-0.869149	-0.343985	-0.776605	-0.377169	0.8209	-0.110958	-0.227472
AL033326 (Rbck1)	-0.318274	-0.444229	0.215448	-0.182352	-1.2468	0.124088	1.11114	-0.00385877	-0.0931052
VAX2	-0.35705	-0.634774	-0.722202	-0.571342	-1.20552	0.986964	2.23032	0.670588	0.0496231
ZFHX1B	-0.334178	-0.402575	-0.830468	-0.522407	-1.43898	0.062282	0.383172	-0.331175	-0.426791
ING1	0.893726	0.0427965	1.65285	0.863124	-1.07212	2.38118	0.1265	0.478518	0.670821
AW210570 (Ciao1)	-0.39241	0.0033738	-0.92344	-0.437492	-0.0883574	-2.31982	1.8223	-0.195291	-0.316392
Esrra	-0.168827	-0.395711	-2.10517	-0.889903	-1.27156	-2.78698	-0.148674	-1.4024	-1.14615
ESRRB	-0.0543572	-0.238307	-1.2067	-0.499787	0.510713	-0.289651	-0.575323	-0.118087	-0.308937
ESRRG	-0.171423	-0.499356	-1.22075	-0.630509	-0.464663	0.478556	-0.597327	-0.194478	-0.412494
HSF4	0.0245336	0.0678481	-1.22541	-0.377675	-0.918584	0.845978	-0.201031	-0.0912123	-0.234443
NR5A1	-0.14825	-0.207738	-0.227307	-0.194432	-0.830971	1.26236	-0.374466	0.0189751	-0.0877283
NR5A2	-0.154153	-0.399015	0.270391	-0.094259	-0.681631	0.653923	1.81631	0.596201	0.250971
CREB3L1	-0.240777	-0.854632	-0.816141	-0.637183	-1.90959	0.699567	-0.542834	-0.584286	-0.610734
COPS5	0.441368	-0.406683	-1.28331	-0.416208	-1.23072	0.111392	-0.579596	-0.566309	-0.491258
CASP8AP2	0.0241511	-0.478785	-0.152847	-0.202494	-1.33008	-0.0502377	0.500968	-0.293117	-0.247805
CRSP2	0.0506302	-0.502315	-1.41822	-0.6233	-0.705446	-2.55754	0.633478	-0.876503	-0.749902
FOXL2	-0.671657	-0.287584	0.0993077	-0.286644	-0.807999	-2.13317	0.34619	-0.864995	-0.57582
POLR3E	0.0766174	-0.602943	-2.0866	-0.870976	-1.34266	-1.23068	-2.1639	-1.57908	-1.22503
SITPEC	0.724249	-0.769205	-0.582064	-0.209006	-1.48608	-0.478094	-0.593583	-0.852587	-0.530797
IRF5	-0.360766	-0.959692	-0.504623	-0.60836	-0.897651	-0.817331	0.0101351	-0.568282	-0.588321
NCOA4	0.00671692	-0.403446	-0.0803007	-0.15901	-0.765012	-0.674802	0.244539	-0.398425	-0.278717
TLX3	-0.446898	-0.617081	-1.64282	-0.902267	-1.59477	-1.24876	-0.179665	-1.00773	-0.955
MIXL1	-0.0511327	-0.309763	-1.00066	-0.453853	-0.834142	0.905482	0.9296	0.333646	-0.0601032
TRP53BP1	0.24798	-0.424632	-0.870925	-0.349192	-1.54966	0.914273	0.950084	0.104901	-0.122146
TCEB3	0.343048	-0.189775	-1.07907	-0.308599	-1.4961	-0.221454	1.2077	-0.169951	-0.239275
D11MOH34	-0.0188604	-0.458654	-1.00133	-0.49295	-1.18223	-0.249161	0.517532	-0.304618	-0.398784
MGA	-0.346912	0.170371	2.04309	0.622183	-0.634246	0.151845	1.04002	0.185872	0.404027
SCMH1	0.829981	-0.816462	-1.69577	-0.56075	-1.05033	-1.38133	-0.80107	-1.07757	-0.819162
ZFP292	0.619885	-0.539753	-1.35952	-0.426464	-1.26484	0.157305	-0.545301	-0.550947	-0.488706
SPDEF	0.544425	-0.357509	0.458643	0.215186	-0.17493	-1.35662	0.013461	-0.506029	-0.145421
FOXE3	0.263407	-0.455987	-0.837316	-0.343299	0.491994	-0.177021	0.717685	0.344219	0.000460139
SNAI3	0.872427	-0.768087	-1.23924	-0.3783	-1.72274	0.275616	-0.757811	-0.734978	-0.556639
ZFP238	1.76571	-0.620421	-0.293794	0.283832	-1.0598	0.706424	0.60762	0.0847478	0.18429
LMCD1	1.93269	-0.466008	-0.506064	0.320207	-0.260154	-1.13179	0.540043	-0.283966	0.0181208
PTTG1	2.47408	-0.2681	-1.15616	0.349943	-1.0752	0.660693	0.511541	0.0323437	0.191143
HNF4G	0.729204	-0.746155	-0.256969	-0.0913067	-1.28619	0.207762	0.0127562	-0.355224	-0.223265
ABT1	1.0787	-0.866394	-0.64338	-0.143693	-0.935573	-0.0977311	-0.885299	-0.639534	-0.391614
E2F6	0.486495	-0.293695	0.86475	0.352517	-0.211225	-0.633846	-0.422219	-0.42243	-0.0349567
SALL2	0.524803	-0.580981	0.36277	0.102198	-0.907515	-0.350551	-0.344642	-0.534236	-0.216019
FBXW7	4.59346	-0.251897	-0.224801	1.37225	-0.106314	-0.486604	-0.70704	-0.433319	0.469468
KLF13	2.45945	-0.635111	0.303782	0.709373	0.144446	-2.33969	0.0205535	-0.724897	-0.00776203
DMRT1	-0.0287336	-0.626334	-2.44181	-1.03229	-1.17079	-1.12133	-1.01437	-1.10216	-1.06723
Solh	1.17756	-0.126262	-1.44709	-0.13193	-0.266425	-0.352866	1.05363	0.14478	0.00642468
KEAP1	0.718125	-0.392662	-1.8749	-0.516481	-0.588489	-1.38417	0.00266815	-0.656662	-0.586571
NSBP1	1.71152	0.231079	2.14508	1.36256	-0.225537	-0.287447	1.26464	0.250552	0.806556
PREB	1.90747	-0.62175	-0.620843	0.221625	-0.468586	-0.926092	1.90803	0.171117	0.196371
OLIG2	0.462869	-0.559175	-0.540798	-0.212368	-1.17755	-0.900221	-0.311184	-0.796318	-0.504343
Plate 11
OLIG1	-0.68354	0.0217834	-1.55386	-0.738538	-0.400662	-1.74165	-0.393051	-0.845122	-0.79183
IRX4	0.239381	0.122934	0.0014092	0.121242	-0.427872	-0.955845	0.0574539	-0.442088	-0.160423
D3ERTD330E (Fubp1)	-0.188651	0.028275	0.114595	-0.0152605	0.266965	-0.560598	0.777918	0.161428	0.0730838
ANKRD22	0.335574	0.113479	0.12259	0.190548	-0.319705	-0.791943	-0.159867	-0.423838	-0.116645
D1ERTD161E (Ankzf1)	1.99936	-0.0690926	-0.340122	0.530049	0.819167	0.271498	0.313727	0.468131	0.49909
E2F7	3.54927	-0.0355113	-0.355704	1.05269	0.601071	-1.27684	0.633513	-0.0140858	0.5193
ZFP535	0.359581	-0.396362	-0.327094	-0.121292	0.789626	-0.82042	-0.145499	-0.0587644	-0.090028
D11BWG0280E (Zmiz2)	0.0285674	-0.309785	-1.15699	-0.479401	-0.243817	-0.69601	-0.939276	-0.626368	-0.552884
BATF	0.414206	-0.110034	0.697043	0.333738	-0.742433	-0.387251	0.679342	-0.150114	0.0918121
PLRG1	-0.138365	-0.496365	-1.42726	-0.687329	0.648806	-1.13446	0.022215	-0.154478	-0.420904
HIP2	-0.655401	0.215219	0.0188687	-0.140438	0.0699439	-0.535312	-0.0462856	-0.170551	-0.155495
PSMD10	0.333963	-0.225607	-0.655236	-0.182293	0.0641816	-0.752605	-0.329317	-0.339247	-0.26077
HTATIP2	0.245208	-0.369673	-0.0317277	-0.0520643	-0.0758742	-0.582166	0.454045	-0.0679981	-0.0600312
HIF3A	0.0697633	-0.208233	-0.266383	-0.134951	0.00211242	-0.759386	-0.433211	-0.396828	-0.26589
Zfp265	1.60781	0.0393696	0.756478	0.80122	0.270966	0.0116887	0.978762	0.420472	0.610846
RFX5	2.68139	0.0639756	-0.176148	0.856405	-0.735195	-0.244852	1.10753	0.0424929	0.449449
DDX20	1.21523	-0.12411	1.00664	0.699255	0.930874	-0.0648127	-0.142951	0.241037	0.470146
DEAF1	0.984627	-0.131421	-0.389226	0.15466	-0.772241	-1.17409	0.095417	-0.616971	-0.231156
IRF7	0.669604	-0.209059	0.0271529	0.162566	-0.270761	-0.704375	1.37445	0.133106	0.147836
IRF3	0.590435	-0.000751906	-0.116737	0.157649	0.999932	-0.289813	2.1369	0.949007	0.553328
PDLIM1	-0.37769	-0.161845	-0.699812	-0.413116	-0.861539	-0.886769	-1.28782	-1.01204	-0.712579
LISCH7	0.365407	-0.137221	-0.422989	-0.0649341	0.385376	-0.808376	-0.280457	-0.234486	-0.14971
IRF6	0.722783	-0.276167	-0.893119	-0.148834	0.17507	-0.821643	0.764824	0.0394174	-0.0547085
ATF7IP	3.66232	0.325855	0.0942937	1.36082	1.4957	1.01949	0.623825	1.04634	1.20358
IRX5	4.13696	-0.402811	0.261182	1.33178	0.328945	-0.00282659	0.211525	0.179215	0.755496
ZFP326	3.46316	-0.205647	-0.474862	0.92755	0.720586	0.783549	0.759025	0.754386	0.840968
BARHL1	1.00752	-0.521955	-0.696609	-0.0703485	0.213681	0.194687	-0.595103	-0.0622449	-0.0662967
DNMT3L	1.28915	-0.20592	0.160062	0.414432	0.244858	-0.0919131	0.290593	0.147846	0.281139
NFAT5	1.32023	-0.208573	-1.23414	-0.0408303	0.401063	-0.65397	0.70085	0.149314	0.0542419
MLLT7	0.803315	-0.18806	0.33208	0.315778	2.47145	0.0746785	2.05061	1.53225	0.924012
PQBP1	0.500317	0.18397	0.523821	0.402702	0.626077	-0.792689	0.155833	-0.0035932	0.199555
PLAGL2	0.721833	-0.081596	1.61994	0.753392	0.663638	-0.0907807	0.165302	0.246053	0.499723
DSCR1	0.600021	-0.203594	0.0128241	0.136417	0.306483	0.749924	0.16361	0.406672	0.271545
HES6	0.206532	-0.405234	-0.772154	-0.323619	-0.412435	-0.685163	0.374648	-0.240983	-0.282301
SERTAD1	1.24573	-0.702207	-1.36924	-0.275241	-0.670191	-0.59874	-1.17103	-0.813321	-0.544281
SMAD9	1.29932	-0.378338	-0.230308	0.230224	0.234916	0.49184	1.89935	0.875367	0.552796
TCERG1	0.596096	-0.386913	0.765051	0.324745	-0.199177	-0.331828	0.259419	-0.0905286	0.117108
TTRAP	1.27849	-0.17464	0.267155	0.457003	0.299938	1.48072	0.596803	0.792487	0.624745
HEYL	1.27833	-0.351613	0.16129	0.362669	0.0150242	-0.667199	0.0989101	-0.184421	0.0891236
ZFP278	1.09309	-0.56255	-1.70225	-0.39057	0.446876	-1.60815	0.98654	-0.0582435	-0.224407
CITED4	-0.437976	-0.532345	-1.672	-0.880775	-0.436534	-1.79086	-1.40878	-1.21206	-1.04642
HDAC7a	0.566718	-0.376717	-0.52659	-0.112196	-0.102961	-0.850352	-0.344213	-0.432508	-0.272352
RBM14	0.977644	-0.0716735	-0.457619	0.149451	0.557516	0.609584	-0.200291	0.32227	0.23586
DMRTB1	0.460443	-0.125665	-0.408347	-0.0245229	0.532351	-0.18257	1.1242	0.491327	0.233402
MYCBP	1.6724	-0.424095	-1.10928	0.0463408	-0.821701	0.763629	-0.213341	-0.0904709	-0.022065
NUPR1	0.880873	-0.0931582	0.280039	0.355918	0.202512	-0.611029	1.91947	0.503651	0.429784
ZFP113	0.23087	-0.622255	-0.516138	-0.302508	-0.376367	-0.186366	-0.123135	-0.228623	-0.265565
AATF	1.42931	-0.225407	-0.702654	0.167084	-0.148152	-0.151274	1.1351	0.278557	0.22282
RYBP	0.954133	-0.48241	0.147202	0.206308	0.00204128	-0.80835	0.954113	0.0492681	0.127788
PUS1	1.37415	-0.54704	-0.417281	0.136609	3.56931	-0.439637	0.870717	1.33346	0.735037
MINT	0.125917	-0.284092	-0.315607	-0.157927	0.571459	-1.28481	-0.990333	-0.567894	-0.36291
TRIP4	0.947439	-0.205507	-0.437342	0.10153	0.559152	-0.465001	0.0898368	0.0613295	0.0814298
NCOA6	0.487507	-0.323242	0.3991	0.187789	1.09789	0.417088	1.42191	0.978962	0.583375
CSDA	0.607459	-0.186475	-0.389635	0.0104495	0.833395	-0.128729	0.732508	0.479058	0.244754
FOXO1	0.669604	-0.760625	-1.32245	-0.471158	-1.08467	-0.856207	-1.54458	-1.16182	-0.816487
CSEN	0.674439	-0.421429	0.365843	0.206284	0.0319376	0.0270148	1.21094	0.423296	0.31479
AL033314 (Snd1)	1.56546	-0.194704	0.784678	0.718478	0.209146	-1.15556	-0.303723	-0.416712	0.150883
PIAS1	1.24552	-0.115001	0.581305	0.570608	0.0838339	-0.445531	1.35204	0.330116	0.450362
Foxo3	0.847941	-0.510332	-0.40211	-0.0215002	-0.588932	-0.576697	0.223411	-0.314073	-0.167786
ELF4	2.02469	-0.123928	0.884233	0.928332	2.96909	0.444369	2.01994	1.81113	1.36973
GBIF	-0.250259	-0.270526	0.0101269	-0.170219	-0.258845	-0.360845	-1.34857	-0.656085	-0.413152
RUVBL1	-0.263771	-0.149578	1.22682	0.271158	0.145903	-0.138625	-0.0307093	-0.00781029	0.131674
RIPK3	0.226448	-0.23137	0.0658768	0.0203184	0.125806	-0.434078	0.401165	0.0309643	0.0256414
PFDN5	0.134264	-0.0609189	-0.497619	-0.141425	-0.261424	-0.339266	0.179999	-0.14023	-0.140827
ANKRD2	1.02764	-0.190441	-0.301639	0.17852	0.102366	-0.044571	-0.569465	-0.170557	0.0039818
ZFP111	0.700966	-0.405683	-0.157773	0.0458366	0.0824467	-0.757855	0.972238	0.0989431	0.0723898
PLAG1	1.68103	-0.223111	1.15306	0.870327	0.173114	-1.55947	-0.918668	-0.76834	0.0509936
LITAF	1.46299	-0.515001	-0.420797	0.17573	-0.58116	-0.272673	0.381041	-0.157597	0.00906616
RNF14	1.0697	-0.505461	0.0973762	0.22054	0.6185	-0.767815	0.789628	0.213438	0.216989
USP49	1.13586	-0.60592	-0.154378	0.125187	0.123992	-0.866861	0.996162	0.084431	0.104809
ASCL3	0.467261	0.270273	1.42422	0.720586	0.64002	-0.591855	-1.34017	-0.430669	0.144958
GMEB1	-0.320131	0.126572	1.04443	0.283622	1.02798	-0.278927	-0.742518	0.00217831	0.1429
INSM2	0.247811	-0.311072	-1.44253	-0.501929	0.228905	-1.16356	0.116068	-0.272863	-0.387396
GTF2IRD1	-0.0312638	-0.0796832	-0.500774	-0.203907	0.0206265	-0.300996	0.207681	-0.0242295	-0.114068
HCNGP	1.18185	0.13075	-1.22042	0.0307262	0.717544	0.0538964	-0.537895	0.0778487	0.0542874
TBX20	1.26887	-0.179073	-0.996334	0.0311531	1.64515	0.32463	0.583775	0.851185	0.441169
SMARCE1	2.3826	-0.424727	-0.316498	0.547126	0.762807	-1.37154	-0.647808	-0.418847	0.0641397
JMY	0.0656313	-0.289187	-0.865015	-0.362857	1.55973	-1.64599	0.312035	0.0752574	-0.1438
RNF25	0.276156	-0.332029	-0.791035	-0.282302	-0.0722995	-0.500131	0.435284	-0.0457156	-0.164009
FHL5	1.07268	-0.352852	1.05153	0.590453	2.40622	-0.350898	-0.00544451	0.683292	0.636872
Plate 12
Tbx21	0.280974	0.00375386	1.01621	0.433647	-0.442103	-1.26835	-0.870088	-0.860182	-0.213268
RBAK	0.00197563	-0.413886	-0.289927	-0.233946	1.00349	-0.810689	-0.295817	-0.0343384	-0.134142
SERTAD2	0.222413	-0.44659	-0.688281	-0.304153	-0.572098	-1.17403	-0.449641	-0.731924	-0.518038
SALL1	0.373697	-0.351225	-0.149889	-0.0424722	0.192695	-0.410167	0.72231	0.168279	0.0629036
ROG	1.9278	-0.293596	-1.63114	0.00102028	-0.515409	-1.60261	-0.26781	-0.795275	-0.397127
SHANK3	1.19259	-0.263714	-0.196368	0.24417	0.0381766	-1.27433	-1.10733	-0.781161	-0.268495
CRI1	0.450602	-0.445921	-0.414868	-0.136729	-0.45067	-1.21482	-0.604048	-0.756513	-0.446621
WBSCR14	3.63467	-0.549057	-0.326925	0.919562	-0.791558	-0.96617	0.306083	-0.483882	0.21784
PIAS4	0.466731	-0.0996005	-0.714835	-0.115901	0.590459	-0.708585	0.128883	0.00358557	-0.056158
EDF1	0.589704	-0.419903	-0.829745	-0.219981	0.925698	-1.05006	0.480556	0.118732	-0.0506244
TNRC11	0.036102	-0.332392	-0.488537	-0.261609	-0.709388	-1.6384	-0.839285	-1.06236	-0.661984
Huwe1	0.3187	-0.0527889	-0.171497	0.0314715	0.181398	-0.145531	1.30089	0.445584	0.238528
CARM1	-0.0643389	-0.286924	0.659683	0.102807	0.0512623	-0.326388	-0.0841276	-0.119751	-0.00847223
ZFP191	0.0457238	-0.586407	-1.23521	-0.591964	-1.11553	-1.40412	-0.297035	-0.938895	-0.76543
BHLHB5	0.766219	-0.377224	-0.0296202	0.119792	0.0675645	-0.818987	-0.489225	-0.413549	-0.146879
NRIP2	0.414469	-0.30809	-0.11363	-0.00241686	0.335759	-0.0385707	0.0253961	0.107528	0.0525556
SAP30	0.845963	-0.305699	0.0854096	0.208558	1.21173	-0.0609845	0.282175	0.477641	0.343099
FOXJ2	0.922419	-0.42615	-0.654598	-0.0527764	-0.526298	-0.230509	0.877695	0.040296	-0.00624021
Tbn	0.50463	-0.0814171	-0.0833477	0.113288	1.5704	-0.28186	1.54346	0.944	0.528644
GAS41	0.149384	-0.501995	-0.969715	-0.440775	0.572557	-0.416535	-0.760495	-0.201491	-0.321133
MLLT1	0.756909	0.046876	0.299392	0.367726	0.430152	0.118829	-0.872369	-0.107796	0.129965
TRPV6	0.515913	-0.539435	-0.197605	-0.0737088	-0.442056	-0.174361	-1.07116	-0.562526	-0.318117
FOXB1	0.335452	-0.199625	-0.796165	-0.220113	0.240315	0.926853	-0.174683	0.330828	0.0553577
IRX6	-0.225453	-0.170708	0.101435	-0.0982419	0.858261	0.681356	0.441298	0.660305	0.281032
SIRT2	1.44677	-0.506173	-0.0978961	0.280902	-0.0563418	0.421313	-0.173191	0.063927	0.172414
DIP2	1.3635	-0.120117	0.75192	0.665101	0.413206	1.30653	0.417853	0.71253	0.688816
NMI	1.51852	-0.335702	0.165331	0.449384	0.403353	0.610122	1.15866	0.724043	0.586713
SUV39H2	2.41816	-0.649403	-0.73847	0.34343	-0.624943	-1.02053	0.799042	-0.282144	0.0306432
ZFP110	0.956787	-0.175188	-0.121977	0.219874	1.89795	0.300814	2.51967	1.57281	0.896343
ASB1	0.53135	-0.257364	1.5393	0.604428	2.0672	-0.00019505	1.33784	1.13495	0.869689
ASB4	0.0229498	-0.0915533	0.82832	0.253239	0.527651	-0.504307	0.717868	0.247071	0.250155
ASB2	-0.389509	-0.527705	-1.55428	-0.82383	0.13497	-0.199077	-1.03948	-0.367864	-0.595847
ASB3	-0.369919	-0.399251	-0.615779	-0.46165	0.0786418	0.34455	-0.508433	-0.0284137	-0.245032
ZNRD1	-0.252968	-0.119005	-0.688933	-0.353636	0.27237	0.547317	0.362748	0.394145	0.0202548
1500016H10RIK (Rpl7l1)	-0.113867	-0.449437	-0.619987	-0.394431	-0.0399611	-0.225916	-0.505638	-0.257172	-0.325801
DMAP1	-0.372134	-0.343852	-0.719318	-0.478435	0.743816	0.132393	-0.593534	0.0942249	-0.192105
KLF15	0.580393	-0.318997	-0.659098	-0.132567	0.536187	1.00491	0.109108	0.550069	0.208751
BLZF1	-0.0453721	-0.334635	-0.723389	-0.367799	0.190671	-0.157691	1.21803	0.417003	0.0246024
2310050B20RIK (Tsfm)	0.360303	-0.476555	-1.20254	-0.439597	0.945813	0.174498	0.768394	0.629568	0.0949856
TAF12	0.514252	-0.244798	0.718151	0.329202	0.0714243	-0.285086	0.595019	0.127119	0.22816
DRAP1	-0.0161951	0.0747778	0.714801	0.257795	-0.467271	-0.463509	-0.0839904	-0.338257	-0.040231
UBE2V1	-0.586825	-0.174307	-0.494824	-0.418652	-0.499671	0.523177	-1.1214	-0.365963	-0.392308
GTF3A	-0.674564	-0.479183	-0.0129248	-0.388891	-0.271064	0.842402	-1.31269	-0.247118	-0.318004
BRF2	-0.336208	-0.494282	-0.648689	-0.49306	-1.17042	-0.380354	-0.880995	-0.810588	-0.651824
CCNH	0.424921	-0.526059	-0.351745	-0.150961	-0.116075	-0.145807	-0.746209	-0.33603	-0.243496
ASC	-0.068596	-0.328298	0.0690062	-0.109296	0.223338	0.690099	-1.10212	-0.0628938	-0.0860948
D8ERTD325E (Tcf25)	0.176103	-0.276492	-0.0845501	-0.0616463	-0.753525	1.19916	-1.43246	-0.328939	-0.195293
LZTR1	-0.189457	-0.499167	-0.802589	-0.497071	0.091602	-0.539277	1.25153	0.26795	-0.11456
HMG20A	0.218294	-0.404618	0.202449	0.005375	0.858026	-0.00764232	-0.305216	0.181723	0.0935488
FANK1	0.219263	-0.448801	-0.616054	-0.281864	0.0633438	-0.86138	0.604126	-0.064637	-0.17325
TCEB3BP1	-0.50549	-0.423547	-0.764372	-0.564469	-0.077508	-1.74639	-2.49272	-1.43887	-1.00167
1700023B02RIK (Cir1)	-0.0983614	-0.433214	-0.566243	-0.365939	-1.01987	-0.503228	-0.456861	-0.659985	-0.512962
SSBP2	-0.281349	-0.0773485	0.426669	0.022657	0.629685	2.13967	0.450885	1.07341	0.548035
SMARCD3	-0.658678	-0.296559	-0.099837	-0.351691	-0.691501	0.987138	0.217603	0.17108	-0.0903055
1500004O14RIK (Polr3k)	-0.236528	-0.418174	-0.0165147	-0.223739	-1.16561	1.56595	-0.860037	-0.153234	-0.188486
PMF1	-0.0397305	-0.483786	-0.571962	-0.36516	-0.216147	-0.0540769	-1.12448	-0.464902	-0.415031
YAF2	-0.237636	-0.352009	0.873871	0.0947423	-0.162926	-0.819899	-1.14942	-0.710748	-0.308003
POLR3D	-0.0603933	-0.307537	0.214284	-0.0512155	-0.309473	0.851049	1.24509	0.595557	0.272171
2210404G23RIK (Cand2)	0.917538	-0.221562	0.316551	0.337509	0.288876	1.64474	1.25631	1.06331	0.700409
NRARP	0.337805	-0.350023	0.0653133	0.0176987	-0.399034	-0.163975	-0.11198	-0.224996	-0.103649
PSMD9	-0.724646	0.240177	0.0890682	-0.1318	1.14078	-0.133119	-0.700022	0.102547	-0.0146269
SMARCA2	-0.604823	-0.270784	0.0763062	-0.266434	-0.355713	0.420006	-0.783803	-0.239836	-0.253135
PFDN1	-0.00290451	-0.39792	0.091782	-0.103014	0.611939	0.602075	-1.29577	-0.0272504	-0.0651324
ZFP99	-1.31019	-0.316535	-0.743365	-0.790031	-0.66307	-0.169096	-0.333566	-0.388577	-0.589304
LASS4	-0.161146	-0.526368	-0.509784	-0.399099	-0.861348	-1.16462	-0.476344	-0.834104	-0.616602
VDRIP	-0.220434	-0.31248	0.0571202	-0.158598	0.333468	-0.136249	-0.236682	-0.0131543	-0.0858761
1810009B06RIK (Calcoco1)	-0.665496	-0.53338	0.73361	-0.155089	-0.794947	-0.147905	-1.55095	-0.831267	-0.493178
TCEB2	-0.490745	-0.596081	-0.404425	-0.497084	-1.13557	-1.98619	-1.19338	-1.43838	-0.967732
Chd8	0.401663	-0.36228	-0.45549	-0.138702	0.448478	0.50911	-1.17839	-0.0735997	-0.106151
ILF2	-0.39958	-0.52676	-1.44622	-0.790853	-0.110332	-0.483572	0.0507789	-0.181042	-0.485948
SEC14L2	-0.0924776	0.568526	2.17341	0.883154	0.313839	-0.138299	-1.46509	-0.429851	0.226652
SNCAIP	-0.603819	-0.348004	-0.947145	-0.63299	-0.785674	-0.00457227	-1.6957	-0.828649	-0.730819
2410018C20RIK (Mri1)	-1.13181	-0.588425	-1.3175	-1.01258	-0.322747	-1.59287	-1.63639	-1.184	-1.09829
1700025J14RIK (Zfp169)	-0.476209	-0.497393	-0.589019	-0.520873	0.732692	-0.70139	-1.0074	-0.325364	-0.423119
TCEB1	-0.415051	-0.800591	-1.41128	-0.875642	-0.658488	-2.27029	-2.14333	-1.6907	-1.28317
Hcfc2	-0.566024	-0.464394	-0.260436	-0.430285	0.730323	-1.13128	-1.04411	-0.481691	-0.455988
POLD3	-0.27505	-0.34114	-0.830363	-0.482184	0.0827684	-1.48793	-1.47346	-0.959543	-0.720864
3110024A21RIK (Zfp593)	0.364248	-0.223651	-0.840892	-0.233432	0.932053	-1.07958	-0.0807661	-0.0760984	-0.154765
E130307M08RIK (Mpnd)	0.231619	-0.306007	-0.330223	-0.13487	2.04257	0.113109	-0.0972135	0.686154	0.275642
5930405J04RIK (Smarcc2)	-0.26709	-0.255525	-1.22525	-0.582621	1.15879	-0.31761	-2.24208	-0.466966	-0.524794
Plate 13
GTF2E2	-0.670392	0.134821	-0.724761	-0.420111	-0.796984	0.526594	0.256995	-0.00446488	-0.212288
HSBP1	-0.49404	-0.0246292	0.103212	-0.138486	-0.47987	1.19673	0.450735	0.389198	0.125356
CML4	-0.692428	-0.375718	0.0634222	-0.334908	-0.314864	0.229389	-0.0881095	-0.0578617	-0.196385
PHF5A	-0.199996	-0.614154	-0.356665	-0.390272	-0.734711	0.726572	0.724787	0.238882	-0.0756947
ANKRA2	-0.0248442	0.250881	0.00600174	0.0773461	-0.588922	1.09063	0.0180643	0.173259	0.125302
1110033M05Rik (Fam172a)	0.198905	-0.229047	-0.518864	-0.183002	-0.410773	-0.477398	0.105894	-0.260759	-0.221881
1110033I14RIK (ppp1r27)	0.271969	0.444885	0.63478	0.450545	1.45979	0.249542	1.50156	1.0703	0.760421
RERE	-0.39306	-0.196321	-1.20496	-0.598113	0.724588	-0.098549	-0.184231	0.147269	-0.225422
GTF2F2	0.695707	-0.786402	0.853162	0.254156	0.17688	0.0649566	0.464748	0.235528	0.244842
Rreb1	0.0837371	-0.232067	0.427009	0.0928931	1.95402	-0.0429275	-0.442069	0.489675	0.291284
TAF11	-0.108373	0.120761	-0.374809	-0.120807	-0.861864	0.829617	0.318471	0.0954079	-0.0126996
1110054H05RIK (foxk2)	-0.0147493	-0.508	-0.410637	-0.311129	-0.499054	1.32842	0.710439	0.513269	0.10107
1110054N06RIK (ankrd46)	1.01345	0.146291	0.228858	0.462866	0.545645	3.08154	1.10242	1.57654	1.0197
TULP4	0.141536	-0.837222	-1.1258	-0.607163	-0.164998	2.40121	0.754257	0.996824	0.194831
ASB11	-0.132441	-0.236009	-1.01517	-0.461207	-0.580145	1.40725	0.929511	0.585538	0.0621653
2610031L17RIK (prpf6)	-0.146998	-0.692696	0.538012	-0.100561	0.29517	2.79884	1.22898	1.441	0.670219
CRSP8	-0.05399	0.132591	0.635541	0.238047	-0.0821034	0.87448	1.96021	0.91753	0.577788
Ascc1	0.251964	-0.206936	-0.229428	-0.0614665	-1.04953	2.25104	1.04632	0.749277	0.343905
CNOT8	0.431056	-0.327751	-1.63111	-0.509269	0.716037	1.338	2.78323	1.61242	0.551576
ELF2	-0.30947	0.0441204	-0.321014	-0.195454	1.65207	-1.61234	0.487616	0.175783	-0.00983577
ING1L	-0.12173	-0.100714	-0.367718	-0.196721	-0.328844	0.377438	0.501894	0.183496	-0.00661235
ASB9	0.0625009	-0.0256407	0.033536	0.0234654	-0.0172127	0.658094	1.68926	0.776713	0.400089
2310042L19RIK (pir)	0.115961	-0.432835	0.256374	-0.0201667	-0.120235	3.99181	-0.322833	1.18291	0.581373
TRIP13	-0.059653	-0.761712	-0.191088	-0.337484	-0.558612	4.42	1.65912	1.84017	0.751342
THRAP6	-0.0812276	-0.204292	-0.894335	-0.393285	-0.952569	3.94823	1.41927	1.47164	0.53918
MED6	0.425577	-0.295457	0.0715216	0.0672139	0.192566	2.05881	0.766967	1.00611	0.536664
TRIM32	0.939892	0.157054	1.29046	0.7958	0.214851	3.36705	2.11249	1.89813	1.34697
ZFP219	0.727377	0.137258	-0.551191	0.104481	1.23961	1.43503	2.32542	1.66669	0.885585
POLR2I	0.0725035	-0.751487	0.412066	-0.0889727	-0.856489	0.646305	-0.622183	-0.277455	-0.183214
2610041B18RIK (Zfp715)	0.905114	0.0232219	-0.490163	0.146058	1.52573	-1.19312	1.24932	0.527311	0.336684
CRSP3	0.18447	0.477424	0.655789	0.439228	-0.275981	0.807469	0.717076	0.416188	0.427708
GTF3C5	0.256858	0.204363	0.0854921	0.182238	-0.391579	1.93155	0.437091	0.659019	0.420629
HDAC8	-0.119791	-0.572691	0.116988	-0.191832	0.460015	1.19032	-0.563348	0.362329	0.0852487
ASB12	0.0807209	-0.81814	-0.895785	-0.544401	-0.322128	2.75564	1.20754	1.21368	0.334641
TAF15	0.272708	-0.270436	-0.441178	-0.146302	-0.998405	2.79239	1.03864	0.94421	0.398954
5730461K03RIK (Ecd)	0.453923	-0.781486	-0.356294	-0.227952	-0.389883	1.90461	0.120823	0.545183	0.158615
CRSP7	-0.123238	-0.536742	-1.23117	-0.630382	0.194444	1.29038	0.583791	0.689538	0.0295782
PRDM16	1.08113	-0.172285	-0.418754	0.163363	0.665641	1.59795	1.16746	1.14368	0.653522
Ankib1	0.035171	-0.695994	-0.405138	-0.35532	1.14376	0.980652	0.244478	0.78963	0.217155
PGRMC2	0.0472971	-0.579372	-0.549723	-0.3606	1.6929	3.34055	1.95933	2.33093	0.985165
4921511I16RIK (Cdkn2aip)	0.385844	-0.433039	-0.0550087	-0.0340678	0.0286013	1.46273	-0.11508	0.458749	0.212341
RNF134	-0.0934769	-0.207285	-0.494301	-0.265021	-0.331484	1.12474	-1.01917	-0.0753048	-0.170163
4933402L21RIK (Hexim2)	-0.295866	-0.637691	-0.562085	-0.498547	0.179916	2.62871	0.579302	1.12931	0.31538
4933413G11RIK	0.555887	-0.746288	-0.119078	-0.10316	-0.63729	1.48027	1.77241	0.871795	0.384317
4933413G11RIK (Hsfy2)	0.12387	-0.556194	-2.07348	-0.835268	0.12789	0.3857	0.269899	0.261163	-0.287052
4933416E05RIK (Zfp689)	-0.314117	-0.827288	-0.668649	-0.603351	0.0857668	0.968002	0.10651	0.38676	-0.108296
DMRTC2	0.182008	-0.719099	-0.960951	-0.499347	0.928337	0.298124	1.00651	0.744325	0.122489
ARID5B	0.853131	-0.58708	-1.16375	-0.299234	0.0516907	3.69512	-0.0981794	1.21621	0.458487
CHES1	0.919425	-0.520176	-0.714027	-0.104926	2.1453	1.24373	1.86893	1.75266	0.823865
BCOR	-0.0461419	-0.712873	-1.53326	-0.764093	1.71278	-1.68609	-0.612007	-0.195108	-0.4796
Ptk7	0.635692	-0.228098	-1.33838	-0.310263	0.190796	0.421748	-1.11599	-0.167817	-0.23904
CIC	0.29696	0.462382	-0.0542482	0.235031	0.00656335	2.68483	1.43644	1.37594	0.805487
1300004C11RIK (Gtf3c2)	-0.550915	-0.622287	-1.28783	-0.820343	0.762129	1.8246	0.86918	1.15197	0.165814
1110001J12RIK (Ankle2)	0.28705	-0.385694	0.66907	0.190142	0.774479	1.6839	0.303929	0.920769	0.555456
GTF2A1LF	0.0376331	-0.540518	0.500752	-0.000711144	0.0737179	2.58293	0.705774	1.12081	0.560048
D10ERTD516E (Cand1)	-0.169373	-0.773832	0.0900192	-0.284395	1.12358	3.11794	-0.289472	1.31735	0.516476
2310076O14Rik (Apol6)	-0.200242	-0.75692	-0.700446	-0.552536	0.906084	0.670719	-0.639823	0.312327	-0.120105
LASS5	0.0737346	-0.387291	-0.376542	-0.230033	1.03081	3.19592	0.9662	1.73098	0.750473
NANOG	0.0992487	-0.902834	-0.943992	-0.582526	1.5907	0.259516	0.213828	0.688014	0.0527441
DDX54	-0.134872	-0.756622	-1.04129	-0.644261	3.31642	1.75995	-0.337744	1.57954	0.467639
CKN1	-0.304884	0.24288	-0.758945	-0.27365	-0.228912	0.654143	-1.33658	-0.303783	-0.288716
HARP	-0.663375	0.128492	-0.686652	-0.407178	0.0786212	-0.103195	-0.0325492	-0.0190409	-0.21311
2610020C11RIK (Zfp157)	0.355129	-0.0934172	0.637486	0.299732	0.371294	2.24157	-0.98924	0.541208	0.42047
MMS19L	-0.42436	-0.58537	-0.986682	-0.665471	-0.438873	1.13593	-0.0217223	0.225113	-0.220179
BRF1	-0.221663	-0.416281	0.228592	-0.136451	-0.295165	0.568819	0.856399	0.376684	0.120117
ASB6	-0.582893	-0.589774	-0.488854	-0.553841	-0.583117	1.71461	-0.358852	0.257546	-0.148147
ANKRD3	-0.138688	-0.906546	-0.93538	-0.660205	0.489563	1.3726	-0.601955	0.42007	-0.120067
2600017A12RIK (Htatsf1)	0.128364	-0.615896	-0.453681	-0.313738	0.962102	1.6726	1.71072	1.44847	0.567368
ZFP131	-0.157308	-0.994744	-0.922541	-0.691531	0.223745	-0.874174	-0.314928	-0.321786	-0.506659
SSBP3	-0.368746	-1.00495	-1.03232	-0.802006	0.335566	-0.290728	-1.01427	-0.323145	-0.562576
2610524B04RIK (taf4b)	-0.279124	0.0192794	0.112036	-0.0492694	-0.00965931	-0.953591	-1.82657	-0.929941	-0.489605
BCLAF1	-0.363207	-0.00318652	-0.869984	-0.412126	-0.462596	0.994924	-1.20215	-0.223274	-0.3177
2700067D09RIK (Anks3)	0.0803516	0.253359	-1.59274	-0.419675	-0.422586	0.467897	-1.6692	-0.541297	-0.480486
2810031J10RIK (zfp444)	-0.46988	-0.827445	-1.1191	-0.805475	-0.167229	1.09422	-0.206765	0.240077	-0.282699
ZFP307	0.121162	0.0664917	-1.34411	-0.385487	-1.08611	0.238758	-0.48344	-0.443596	-0.414541
2810439M11RIK (Tonsl)	0.254396	-0.426089	-1.03802	-0.403237	-0.603471	3.68657	-0.269596	0.937834	0.267298
PRDM4	0.220018	-0.963707	-1.025	-0.589564	-1.03133	1.49994	-1.3169	-0.282762	-0.436163
CCNT2	-0.350065	-0.882775	-1.36475	-0.865864	-0.419539	0.66799	-1.73997	-0.497174	-0.681519
NFATC4	0.334323	-0.919488	-0.560723	-0.381963	1.10407	0.608868	-0.74913	0.32127	-0.0303463
1700034P14RIK (Gbpb1)	-0.125916	-0.85784	-0.473098	-0.485618	1.45275	5.11748	-0.787385	1.92761	0.720999
Plate 14
HBP1	-0.602085	-0.302174	1.03513	0.0436251	-0.774223	-1.56164	1.02749	-0.436124	-0.19625
4933409K03RIK (Ankrd45)	-0.656831	-0.49986	0.275535	-0.293719	-0.0372701	-0.302659	0.20207	-0.0459533	-0.169836
4933417L02RIK (Ankrd42)	-0.206201	-0.403126	0.426656	-0.0608904	-0.353481	-1.25715	0.113256	-0.499124	-0.280007
BTBD11	-0.795829	-0.516855	1.1107	-0.0673294	1.05627	-0.728393	0.510652	0.27951	0.10609
TTF2	-0.382547	-0.417906	0.459392	-0.113687	0.679351	-0.837448	0.48694	0.109614	-0.00203666
GASZ	0.504237	-0.662118	0.700943	0.181021	0.0955568	-1.10707	0.650112	-0.120467	0.0302768
ZFP263	-0.758296	-0.645265	0.772659	-0.210301	-0.0235777	-0.412627	0.0906174	-0.115196	-0.162748
FOXP4	-0.391233	-0.0399936	-0.24931	-0.226846	-0.617082	-0.91447	0.444047	-0.362502	-0.294674
1200013I08RIK (Rnf6)	-0.131899	-0.778019	-0.103627	-0.337849	1.29488	-1.60311	-0.00191215	-0.103382	-0.220615
NFX1	-0.200806	0.0316221	0.194813	0.00854306	0.591084	-0.768733	0.503671	0.108674	0.0586086
GTF2E1	-0.387601	0.00954826	1.19902	0.273657	0.00971779	-0.703485	0.453691	-0.0800253	0.0968157
XAB1	-0.235812	-0.705718	-0.75697	-0.566167	-0.811395	-0.596933	-0.123481	-0.510603	-0.538385
CYLD	0.108853	-0.49457	1.67097	0.428419	-1.34729	-1.53909	0.0627598	-0.941208	-0.256395
HOD	-0.653199	-0.55529	0.166985	-0.347168	-0.870463	-1.02984	0.135744	-0.588187	-0.467678
CXXC1	-0.264711	-0.55094	0.81062	-0.0016773	-0.522578	-1.10977	0.0592587	-0.524362	-0.26302
EAF1	0.43583	-0.603445	-0.198391	-0.122002	0.307487	-1.24931	0.788713	-0.0510383	-0.0865201
9130423L19RIK (Zkscan1)	-0.171511	-0.441688	0.292083	-0.107039	-0.0977105	-0.146536	0.385711	0.047155	-0.0299417
NARG1	0.198105	-0.304338	0.139263	0.0110099	0.253514	-0.173832	0.567248	0.215643	0.113327
4930532L20RIK (Ankrd7)	-0.177986	-0.803106	-0.378403	-0.453165	0.090385	0.0392725	-0.425899	-0.098747	-0.275956
4930548G07RIK (Mphosph8)	-0.0198798	-0.28072	0.360039	0.0198131	1.5623	0.37015	-0.672279	0.420055	0.219934
2610014H22RIK (Kmt2b)	-0.0983406	-0.354289	-0.515971	-0.322867	0.0538175	-0.551854	-0.359895	-0.285977	-0.304422
1700013G10RIK (pou5f2)	0.676214	-0.707489	0.152221	0.0403153	-1.14295	-0.210821	-0.885088	-0.746286	-0.352985
JARID1B	0.35908	-0.420655	1.35898	0.432469	0.085146	0.977403	0.723826	0.595458	0.513964
RAI14	0.146886	-0.373686	0.652786	0.141995	0.569687	0.917508	1.03445	0.840548	0.491272
DNTTIP1	0.19063	-0.319209	0.60756	0.15966	0.879268	0.6129	-0.269041	0.407709	0.283685
TAX1BP3	0.143859	-0.355959	0.00424372	-0.0692855	-0.216903	0.598622	0.610699	0.330806	0.13076
ASB5	0.637233	-0.431812	1.1915	0.465642	1.07077	0.535929	0.494586	0.700428	0.583035
TBX18	0.286199	-0.43568	0.2298	0.0267728	0.572565	1.61663	1.37486	1.18802	0.607395
MRSB	0.884092	-0.443764	-0.290096	0.0500772	2.23542	1.49564	0.731387	1.48748	0.76878
2210008I11RIK (Mib2)	0.0592391	-0.384298	-0.975665	-0.433575	0.682699	0.324057	0.162549	0.389769	-0.021903
LASS2	0.907832	0.272717	0.809133	0.663227	0.0191787	-0.743799	0.392026	-0.110865	0.276181
SSBP4	0.252746	-0.203034	2.55329	0.867668	0.281493	0.32565	1.68379	0.763644	0.815656
ARID2	0.740856	-0.210894	1.62836	0.719441	0.395408	0.554199	0.848423	0.599344	0.659392
5730590C14RIK (Tanc2)	0.125777	-0.617656	-0.23956	-0.243813	-0.820194	0.882727	0.31887	0.127134	-0.0583392
Zfp142	0.150097	-0.419218	-0.197202	-0.155441	0.942279	-0.332716	0.21719	0.275585	0.0600719
9430034D17RIK (Mkrf)	0.319073	-0.378734	2.10819	0.682844	0.600823	2.94132	0.590788	1.37764	1.03024
C030011J08RIK (Ankrd55)	0.819607	-0.296277	0.338478	0.287269	2.08179	1.5455	0.309591	1.31229	0.799781
C330002I19RIK (Kidins220)	0.266117	-0.487116	1.27917	0.352724	0.476277	1.7933	0.0981349	0.789239	0.570982
EHMT1	-0.0354088	-0.501826	-0.157074	-0.231436	1.39569	2.35851	0.564907	1.4397	0.604133
A330102K23RIK (Csrnp3)	0.146965	-0.212479	-0.445806	-0.17044	2.49251	1.03798	-1.11871	0.803924	0.316742
LBH	0.108748	0.0307477	-0.699402	-0.186636	-0.297052	0.104431	0.151294	-0.0137754	-0.100206
5730467H21RIK (Sowahb)	0.948892	0.0299897	2.05566	1.01151	0.391906	1.35554	0.587287	0.778245	0.894879
CREB3L4	0.348921	-0.4963	1.35376	0.402125	-0.857807	2.54592	0.722667	0.803594	0.60286
ASB8	0.262037	-0.49122	-0.318923	-0.182702	0.243304	0.541283	0.220863	0.33515	0.0762241
9530049C15RIK (Zfp449)	0.463546	-0.232405	-0.860571	-0.20981	0.676002	0.272252	-0.353129	0.198375	-0.00571776
TNRC4	-0.135715	-0.571649	0.337755	-0.123203	0.883345	0.29784	0.0138961	0.398361	0.137579
0610009M14RIK (Tsc22d4)	-0.143085	-0.564144	0.288387	-0.139614	-0.190429	-0.125787	-0.476652	-0.26429	-0.201952
ASB15	-0.078653	-0.771766	-0.894687	-0.581702	-0.188885	0.210264	-1.07404	-0.350885	-0.466294
SP2	-0.197042	-0.588102	-0.236182	-0.340442	2.06377	2.07347	1.02476	1.72067	0.690113
Hdac9	0.652762	-0.531691	-0.110701	0.00345677	1.6917	1.98296	-0.102432	1.19074	0.5971
BHLHB3	-0.413263	-0.130292	-0.19718	-0.246912	-0.372797	-0.330931	-0.118541	-0.274089	-0.260501
SPZ1	-0.54347	-0.459226	0.128195	-0.2915	0.0288699	0.19618	-0.537523	-0.104158	-0.197829
ABTB1	-0.292348	-0.493186	0.295716	-0.163273	0.598242	2.29747	0.0621584	0.985957	0.411342
PBX4	-0.203095	-0.550931	1.61122	0.28573	-0.717534	0.39276	0.677239	0.117488	0.201609
MYNN	-0.0201956	-0.436907	0.0121885	-0.148305	0.743418	1.3359	-0.834249	0.415022	0.133359
AA408868 (Zfkbiz)	0.911096	-0.629542	0.0716471	0.117734	1.10157	0.193496	0.604835	0.633301	0.375517
ZFP202	0.24077	-0.583523	0.855761	0.171003	0.936724	2.19161	0.523603	1.21731	0.694158
SRISNF2L	-0.690469	-0.646146	-0.062841	-0.466485	0.384374	1.05724	0.308603	0.583404	0.0584596
HTATIP	0.439226	-0.810919	-0.194036	-0.188577	0.747534	0.364424	-0.0568113	0.351716	0.0815694
JUNDM2	0.195263	-0.601583	0.427974	0.00721768	0.749645	0.129134	-0.274131	0.201549	0.104383
BAT4	-0.0882599	0.1686	0.243225	0.107855	-0.735833	-0.363389	-0.842991	-0.647404	-0.269774
TCFCP2L1	-0.981782	-0.564434	-0.246081	-0.597432	-0.617043	-0.83854	-0.531337	-0.662307	-0.629869
TFAP4	0.175233	-0.303272	0.565372	0.145778	0.503124	-0.157051	0.692532	0.346202	0.24599
SP6	-0.335566	-0.230644	0.653232	0.0290076	0.702149	-0.38103	0.313286	0.211468	0.120238
GLIS2	-0.21165	-0.647693	-0.37802	-0.412454	1.357	-0.687988	0.348747	0.339251	-0.0366015
GTF2A1	-0.17946	-0.795536	-0.17974	-0.384912	0.935208	0.0284106	0.116907	0.360175	-0.0123683
SMARCD2	-0.662569	-0.716293	-0.343055	-0.573972	0.913638	-0.532596	0.290067	0.223703	-0.175135
SMARCD1	0.627758	-0.46278	2.35157	0.83885	0.252036	0.343714	0.191416	0.262389	0.550619
TRPS1	-0.0017977	-0.619203	0.397872	-0.0743761	0.100086	0.862621	-0.142876	0.273277	0.0994504
TBX19	-0.00256099	-0.540388	-0.444255	-0.329068	0.739791	0.748622	-0.0480266	0.480129	0.0755305
HES7	-0.508122	-0.790852	-0.537468	-0.612147	-0.810819	-1.80272	-1.29593	-1.30316	-0.957652
ZFP192	-1.23809	-0.991485	0.7361	-0.497825	-0.43008	-0.586482	-0.582456	-0.533006	-0.515415
RBM9	-0.819491	-0.171801	3.141	0.716568	0.737248	0.860772	-0.0376739	0.520115	0.618342
KLF7	-0.415027	-0.670544	-0.40126	-0.49561	0.134705	-0.514955	-0.516774	-0.299008	-0.397309
LAF4L	-0.255999	-0.620112	-0.440623	-0.438911	0.0248879	-1.28	-0.373727	-0.542947	-0.490929
SIRT1	0.0502639	-0.515087	-0.0296385	-0.164821	1.04645	-1.02086	0.920183	0.315258	0.0752187
ARID1A	-0.390786	-0.701176	1.49706	0.135032	0.745107	0.661663	-0.715064	0.230568	0.1828
SMARCA1	0.135331	-0.425112	-0.140228	-0.143336	1.00628	-0.2318	0.0694825	0.281321	0.0689921
SMARCA5	-0.635802	-1.07685	-2.36683	-1.35983	-0.137387	-1.26847	-1.71352	-1.03979	-1.19981
WDR9	-0.323458	-0.0147524	0.664108	0.108633	0.288249	-0.140103	-0.16066	-0.00417156	0.0522305
Plate 15
CECR6	0.279719	-0.221936	0.197425	0.0850696	-1.2564	-0.615393	-0.710918	-0.860903	-0.387917
TRIM16	0.212723	-0.0940692	-0.881724	-0.254357	-1.62968	-1.0425	-0.833666	-1.16862	-0.711486
TRIM33	0.407861	-0.282101	-1.13956	-0.337935	-0.678393	-1.03378	-0.731525	-0.814565	-0.57625
PCQAP	0.212794	-0.328569	-1.05887	-0.391549	-1.2381	-1.77133	0.253586	-0.918615	-0.655082
ZFP423	1.0754	-0.156607	-0.573331	0.115153	-1.05692	-2.20536	-0.460808	-1.24103	-0.562938
SLC4A10	0.96545	-0.20453	0.817457	0.526126	-0.643944	-0.763949	0.846174	-0.18724	0.169443
MAGED1	0.575887	-0.217922	0.224866	0.194277	-0.345235	-1.30083	0.468629	-0.39248	-0.0991014
PTGES2	1.26447	-0.348972	-0.307549	0.20265	-1.13656	-0.971779	0.834257	-0.424695	-0.111022
2310058J06RIK (Wwtr1)	0.991635	-0.39102	-1.45395	-0.284446	0.160241	-1.41957	-0.529412	-0.596248	-0.440347
Hmgb2	0.685121	-0.0873237	0.689928	0.429242	-0.499509	-1.58984	1.78369	-0.101885	0.163678
2810405L04RIK (Gtf2f1)	-0.421351	-0.471621	0.290854	-0.200706	-1.1068	-0.772	-0.592151	-0.823652	-0.512179
Gtf3c3	-0.228139	-0.478925	0.579532	-0.0425109	-1.55611	-0.419818	0.292421	-0.561168	-0.30184
AI481105 (Znfx1)	-0.196247	-0.551691	0.568742	-0.0597318	-0.629811	1.45344	0.202598	0.342075	0.141172
TAF13	-0.00667365	-0.386222	-0.439241	-0.277379	-1.17219	-0.900918	1.00269	-0.356805	-0.317092
HKR3	0.421917	-0.280293	-1.03521	-0.297863	-1.42241	-1.83365	-0.26477	-1.17361	-0.735736
Trrap	0.65858	-0.471422	-1.34056	-0.384467	-0.601497	-1.51232	-0.15076	-0.754859	-0.569663
Nfxl1	1.02132	-0.28759	-0.223295	0.170143	-0.525911	-0.525561	0.719846	-0.110542	0.0298008
ZFP282	0.621907	-0.454827	-0.925599	-0.25284	-1.37653	-0.871961	-0.205304	-0.81793	-0.535385
TADA3L	0.435045	-0.628683	-1.33445	-0.509362	0.388838	-0.714446	-0.674532	-0.33338	-0.421371
TAF5L	1.76627	-0.578866	-1.02764	0.0532543	-0.998658	-0.64497	0.669518	-0.324703	-0.135724
SNAPC2	0.410786	-0.256986	-0.906784	-0.250995	-0.668013	-0.477946	-0.272895	-0.472951	-0.361973
ANKRD10	0.361556	-0.129472	-0.149747	0.0274456	-0.736947	-0.108849	-0.60939	-0.485062	-0.228808
Sept10	1.15781	-0.295924	-0.0959481	0.255311	-1.33648	-0.766613	-0.733998	-0.945698	-0.345194
MAML1	0.737705	-0.250759	0.130655	0.205867	-1.22295	-0.507428	0.0694646	-0.553637	-0.173885
HOXB2	0.794142	-0.349337	-0.520648	-0.025281	-0.722092	0.790181	-0.412717	-0.114876	-0.0700785
ETV5	1.78952	-0.0930856	4.48147	2.0593	0.573484	2.07121	2.67394	1.77288	1.91609
ISL2	1.81064	-0.51266	0.831078	0.709687	-0.657284	0.200985	0.0114587	-0.14828	0.280704
Barhl2	1.41495	-0.581571	0.774698	0.536024	-0.92899	-0.097214	-0.038328	-0.354844	0.09059
RCOR1	0.557862	-0.421777	0.373076	0.16972	0.00714546	0.388819	-0.0754442	0.10684	0.13828
E2F4	1.74572	-0.563527	-0.0810788	0.367037	-0.69901	-0.763435	0.410223	-0.350741	0.00814812
ANKRD32	-0.256607	-0.490329	-0.590765	-0.445901	-1.61177	0.331002	-0.585109	-0.621961	-0.533931
AL023001 (rrn3)	0.426412	-0.307335	-0.859778	-0.246901	-1.12968	1.64827	0.0474916	0.188694	-0.0291031
TCF19	1.02631	-0.268058	-0.0176886	0.246854	-1.61039	1.2009	-0.244398	-0.217964	0.014445
Btaf1	1.23393	-0.328276	0.0121	0.305919	-1.50665	3.06433	1.06355	0.873745	0.589832
D330024H06RIK (kank1)	0.23163	-0.407356	-0.853051	-0.342925	-1.25042	1.41285	-0.105778	0.018883	-0.162021
ATF5	2.00985	-0.415876	-0.581657	0.337439	-1.34395	1.10837	-0.418251	-0.217946	0.0597462
ZFP339	0.0208669	-0.35926	-1.20076	-0.51305	-0.994075	0.232116	-0.359869	-0.373943	-0.443496
ANKRD1	0.848866	-0.245721	-0.671822	-0.0228924	-1.17106	0.415362	0.635746	-0.0399836	-0.031438
SCML2	-0.208447	-0.522004	-1.54325	-0.7579	-0.413615	0.789416	1.3967	0.590834	-0.0835334
GCM2	-0.658442	-0.493028	0.203786	-0.315895	-1.32687	-0.548628	0.486316	-0.463062	-0.389478
CHD4	1.01832	-0.532238	-2.25939	-0.591104	-1.81991	-1.419	-1.30765	-1.51552	-1.05331
SURB7	0.672992	-0.432158	0.978056	0.406297	-1.13792	1.95793	-0.0801308	0.246625	0.326461
FOXP1	0.177691	-0.475217	-0.12592	-0.141149	-1.3988	2.0483	-0.385021	0.0881581	-0.0264952
SLC30A9	0.50461	-0.33673	-1.00113	-0.277749	-1.56554	0.620541	-0.396655	-0.447217	-0.362483
SUPT3H	1.06769	-0.405282	-0.681463	-0.00635099	-1.54431	0.173188	-1.18045	-0.850524	-0.428438
Trip11	0.318961	-0.182426	0.294317	0.143617	-0.595086	1.24973	-0.483016	0.0572095	0.100413
Rlf	1.47659	-0.39411	0.73745	0.606643	0.075466	1.16967	0.722767	0.655968	0.631305
Tbx10	-0.345864	-0.450607	0.345569	-0.150301	-1.72288	1.66835	-0.550584	-0.201703	-0.176002
LMO1	1.74172	-0.13019	-0.873898	0.245878	-0.837058	0.615858	0.365264	0.0480213	0.14695
Hoxc11	0.815832	-0.552016	-0.547489	-0.0945579	0.537339	-0.0422759	0.289359	0.261474	0.0834582
ZFP98	-0.527018	-0.398689	-1.15129	-0.692331	-0.40119	-0.654443	-1.17221	-0.742614	-0.717473
Zfp91	0.327095	-0.599262	-1.42506	-0.565743	-1.94312	-0.0622013	-1.46394	-1.15642	-0.86108
ZFP50	-0.727864	-0.381869	-1.27046	-0.793397	-1.41618	0.832791	-0.656704	-0.413365	-0.603381
DEK	-0.36413	-0.475742	-1.11112	-0.650332	-1.54464	0.0540777	0.00316875	-0.495799	-0.573066
BAT8	0.0698833	-0.37709	-1.00772	-0.43831	-1.59222	0.307624	-0.330712	-0.538435	-0.488372
HIVEP1	1.41437	-0.214998	-1.14278	0.0188663	-1.46503	0.645185	-0.0224311	-0.280759	-0.130946
4833427P12RIK (Prdm2)	1.33632	-0.496032	-1.05678	-0.0721627	-1.92343	-0.363041	-0.694291	-0.993586	-0.532874
LMX1A	1.1155	-0.268171	2.26806	1.03846	-1.50492	2.21941	0.748249	0.48758	0.76302
NR3C2	-0.0833019	-0.428995	-0.647195	-0.386497	-0.206849	0.928643	-0.312201	0.136531	-0.124983
CEBPE	0.519736	-0.440439	-0.939753	-0.286819	-0.328912	-1.09881	0.456736	-0.323662	-0.30524
SDCCAG33	0.100278	-0.0851505	0.318628	0.111252	-0.200294	-0.523304	-1.39653	-0.70671	-0.297729
FOXE1	-0.176055	-0.312552	-0.554866	-0.347824	-1.0413	-0.299323	0.195533	-0.381696	-0.36476
FOXP2	-0.148015	-0.505622	-1.50296	-0.718864	-1.27697	-0.262207	-1.08634	-0.875173	-0.797018
BRDT	0.858926	-0.303939	0.721182	0.42539	-0.282916	-0.00156514	1.11689	0.27747	0.35143
SUPT16H	1.03808	-0.169752	0.595433	0.487921	-1.48263	-0.206923	-0.42103	-0.703527	-0.107803
PAWR	0.417279	-0.0468835	-1.05256	-0.227389	-1.25122	-1.14707	-0.430027	-0.942771	-0.58508
VSX1	0.829317	-0.442512	0.343221	0.243342	-1.80106	-1.00588	0.0719139	-0.911678	-0.334168
FOXN4	0.339937	-0.414959	-0.502332	-0.192451	-1.41784	-0.65762	0.0757762	-0.666562	-0.429507
BAZ2A	-0.901098	-0.329665	-1.12448	-0.785081	-0.324907	-0.467637	-0.112419	-0.301654	-0.543368
MTA1	0.846084	-0.154048	-0.754411	-0.0207918	1.2538	-0.905553	0.30999	0.219413	0.0993108
ASB10	0.826606	-0.535681	0.187684	0.159536	-0.18005	-0.836423	-1.93592	-0.984131	-0.412297
KLF16	0.242475	-0.253504	0.954129	0.314367	-0.992608	-0.67401	-0.6905	-0.785706	-0.23567
OTX3	1.09181	-0.643045	-1.09787	-0.216369	-1.44392	-0.783587	-0.719161	-0.982223	-0.599296
BHLHB4	-0.637038	-0.388362	-1.38866	-0.804687	-1.33069	-1.14193	-0.0932487	-0.855289	-0.829988
CENTB5	-0.0576165	-0.401448	-0.63842	-0.365828	-1.35044	-1.3829	-0.27167	-1.00167	-0.683749
ANKRD6	0.319175	-0.235028	-0.704608	-0.20682	-0.932166	-1.49256	-0.445994	-0.956907	-0.581864
SP7	1.29437	-0.410041	-2.13741	-0.417694	-1.04052	-2.45957	-0.142941	-1.21434	-0.816019
UBN1	1.38419	-0.529646	-1.14108	-0.0955107	-1.47187	-0.374102	-0.40047	-0.748815	-0.422163
ZFP287	-0.143734	-0.252414	-2.02708	-0.807742	-1.09654	-0.996817	-0.928105	-1.00716	-0.907449
SERTAD3	-0.29114	-0.563381	-1.34552	-0.733347	-0.377699	-1.30399	-0.868238	-0.849975	-0.791661
Plate 16
RFXAP	0.167945	-0.359267	2.04723	0.618635	1.26292	-0.528827	-1.48534	-0.250414	0.18411
HDAC10	1.74701	-0.0209724	-0.0705673	0.551822	-0.132732	-2.14818	-0.830199	-1.03704	-0.242608
RNPC2	2.2018	-0.168665	1.76527	1.26614	0.34909	-0.973894	-0.862421	-0.495741	0.385197
PPARGC1B	1.73511	-0.154785	1.09223	0.890852	0.153951	-0.638081	1.54802	0.354629	0.62274
VGLL1	2.14006	-0.204864	1.02951	0.988236	0.84504	0.868194	0.313437	0.675557	0.831897
HAVCR2	2.07912	-0.294111	0.336366	0.707124	-0.654925	-0.936338	-0.970514	-0.853926	-0.0734011
ASH1L	1.5768	-0.245403	0.468	0.599799	-0.622891	-0.749608	-0.904853	-0.759117	-0.0796595
CLP1	2.87546	-0.375539	1.26915	1.25636	-0.238582	0.763382	1.12147	0.548758	0.902558
Ell2	1.41636	-1.49244	0.626756	0.183559	-0.772972	1.64979	0.274024	0.383614	0.283586
TIEG3	-0.391396	-0.499301	0.11643	-0.258089	-0.461441	-1.43222	-0.992024	-0.961896	-0.609992
GSCL	-0.515878	-0.666942	-0.686924	-0.623248	0.257465	-1.64331	-1.53087	-0.97224	-0.797744
TCFCP2L2	1.26975	-0.446005	-0.0178619	0.268627	-0.42579	-0.931941	-0.399482	-0.585738	-0.158556
C230094B15RIK (Skor1)	2.98266	-0.292455	0.695631	1.12861	-0.466761	-1.66459	-0.0825618	-0.737969	0.195321
BC035295 (Csrnp2)	0.362479	-0.323213	-0.24953	-0.0700883	-0.900102	-1.23524	0.5852	-0.516713	-0.293401
A930021G21RIK (Ankrd33)	1.32086	-0.487032	-0.568481	0.0884472	-0.476119	-1.10594	-0.804161	-0.795407	-0.35348
BC038058 (Mterf1a)	1.6186	-0.40036	0.740641	0.652961	-0.1829	-0.836346	0.164547	-0.284899	0.184031
4932408F19RIK (Hdac4)	3.50877	-0.326394	1.08659	1.42299	-0.00315304	-1.00393	-0.994623	-0.667234	0.377879
D5ERTD679E (Gtf2h3)	1.32684	-0.150372	1.14398	0.773481	0.0258802	-0.0653453	0.128907	0.0298141	0.401647
TAF3	3.05982	-0.206053	0.30051	1.05143	-0.355412	-0.190255	-0.46441	-0.336692	0.357367
TCFE3	1.46906	-0.214178	1.12353	0.792806	0.477128	-0.173597	0.338217	0.213916	0.503361
HOXC10	-0.385348	-0.206724	0.883807	0.0972453	-0.21336	-0.587437	-1.05104	-0.617279	-0.260017
ZFP180	0.830368	-0.409229	0.140794	0.187311	-0.452309	0.188144	0.0831208	-0.0603479	0.0634816
Zfp694	1.28995	-0.312112	1.61327	0.863703	0.0320113	0.278111	0.763482	0.357868	0.610785
9430023B20RIK (Mkx)	0.353839	-0.177541	0.476075	0.217457	-0.433494	0.881173	1.10382	0.517166	0.367312
LZTS1	0.955781	-0.0469092	0.54453	0.484467	1.27776	-0.0753344	0.301655	0.501362	0.492915
LOC211151	2.05971	-0.205214	2.28335	1.37928	1.12107	1.03682	1.08332	1.0804	1.22984
KCNH8	1.71737	-0.422169	-0.748004	0.182398	-0.0757848	-1.27959	-1.52997	-0.961783	-0.389693
A330080J22RIK (Tfdp2)	0.606991	-0.12496	1.35334	0.61179	0.500063	1.27512	0.470671	0.748617	0.680203
MLR2	2.23517	-0.0346045	0.993615	1.06473	0.188191	1.03187	-0.562377	0.219229	0.641978
SATB2	3.20358	-1.52515	0.103159	0.593862	2.04583	0.25965	0.773587	1.02636	0.810109
GABPB2	0.439574	-0.162159	1.86089	0.712768	-0.407834	-0.269883	-1.16645	-0.614722	0.0490228
CENTG3	1.43637	-0.307131	0.988899	0.706044	-0.2833	0.597725	0.343081	0.219169	0.462607
SOX30	0.377233	-0.20164	1.9638	0.713131	0.663298	-0.639903	0.110039	0.0444782	0.378805
Mll1	0.435586	-0.140204	1.39351	0.562965	-0.110138	-0.69051	1.45906	0.219472	0.391219
MYOCD	1.84378	-0.231217	0.519346	0.710635	0.0118502	0.165765	0.382788	0.186801	0.448718
L3MBTL2	1.23545	-0.148592	2.07713	1.05466	0.223112	0.927163	-0.310278	0.279999	0.66733
ARID5A	0.923282	-0.192406	0.242807	0.324561	-0.589414	-0.0363346	-0.896006	-0.507252	-0.0913453
JARID1A	1.30982	-0.0455671	2.88993	1.38473	0.489845	1.04875	-1.22611	0.104161	0.744445
VGLL2	0.375439	-0.0660701	0.608788	0.306052	0.236785	0.26894	0.18482	0.230182	0.268117
AXUD1	-0.0204068	-0.628416	-0.216092	-0.288305	-0.712619	-0.853252	-0.203317	-0.589729	-0.439017
THRAP5	-0.0505139	-0.381097	2.71513	0.761172	-0.63431	-0.789702	-0.733259	-0.71909	0.021041
LOC216185	1.2964	-1.48496	0.898458	0.236633	-0.147492	0.268121	0.0043571	0.0416621	0.139147
CART1	0.864064	-0.325154	0.693032	0.410648	-0.348016	-0.704114	-0.117069	-0.389733	0.0104572
UGP2	1.47624	-0.256657	0.562718	0.594101	-0.803027	1.19067	0.0319674	0.13987	0.366985
TADA2L	2.21742	-0.276241	1.52101	1.15406	-0.189047	1.4792	-0.412648	0.292503	0.723283
TRIM25	0.293359	-0.26533	-0.166365	-0.0461119	-0.198487	0.988762	-0.163485	0.20893	0.0814092
HLF	0.625135	-0.420352	0.232014	0.145599	-0.149082	1.0597	-0.199062	0.237185	0.191392
MYST2	0.280465	-0.479491	-0.0851978	-0.0947411	-0.909234	0.426126	-1.14943	-0.544178	-0.319459
NR1D1	0.80405	-0.204113	0.370584	0.323507	-0.394064	1.04835	0.496814	0.383699	0.353603
D12WSU95E (Rcor1)	0.0896537	-0.208919	1.23198	0.370905	0.308898	0.295283	-1.21515	-0.203656	0.0836243
D130006K24RIK (Pou6f2)	1.94799	-0.623368	0.0181345	0.447584	-0.635283	-0.704372	-0.883742	-0.741132	-0.146774
6430502M16RIK (Ankrd34b)	0.498791	-0.366313	0.154165	0.0955481	-0.766695	-0.0405105	-0.340467	-0.382558	-0.143505
BTF3	0.856953	-0.418945	3.47817	1.30539	1.25864	1.42016	1.73016	1.46965	1.38752
IL31RA	1.02577	-0.213113	0.809076	0.540576	-0.786613	2.20662	0.0288017	0.482937	0.511757
RARB	0.904141	-0.285067	2.19271	0.937261	0.902798	1.32989	0.50499	0.91256	0.92491
4932437H03RIK (Cenpj)	0.313363	-0.345977	1.45198	0.47312	0.0872718	1.67602	-1.01146	0.250613	0.361866
F830020C16RIK (Hmbox1)	0.500586	-0.169584	1.0102	0.447069	1.25295	0.554595	0.206371	0.671305	0.559187
SOX21	0.688872	-0.354467	0.398405	0.24427	-0.715846	0.292064	-0.496401	-0.306728	-0.031229
C130068O12RIK (Abra)	0.428475	-0.159555	0.596735	0.288552	0.361076	1.21293	-0.821477	0.250843	0.269697
C730048E16RIK (Ankrd54)	0.138702	-0.409587	0.706504	0.145206	0.270165	0.29636	-0.432502	0.0446743	0.0949404
MKL1	0.191672	-0.308181	0.944648	0.276046	0.235714	-0.598925	-0.47638	-0.279864	-0.00190868
DBX2	0.265511	-0.354154	-0.376867	-0.15517	-0.417063	-0.545834	-0.403235	-0.455377	-0.305274
ATF7	0.740379	-0.47076	-0.103826	0.0552646	0.845656	-0.279136	-0.324262	0.0807528	0.0680087
TFB1M	0.844857	0.0502152	0.0334445	0.309506	-0.471189	0.484064	-0.368979	-0.118701	0.0954023
TRERF1	1.77565	0.281757	2.86905	1.64215	1.77135	1.29386	0.394716	1.15331	1.39773
ONECUT2	0.510223	-0.382818	1.24533	0.457578	-0.61363	1.02899	0.0381729	0.151179	0.304379
NXF	0.706949	-0.360674	-0.658562	-0.104096	1.12543	-0.111869	-0.490406	0.174385	0.0351446
TAF6L	1.25645	-0.533727	-0.465189	0.0858431	-0.658121	-0.259038	-0.606654	-0.507938	-0.211047
RORB	0.273553	-0.353913	1.15479	0.358143	-0.226596	0.585335	-0.644767	-0.0953426	0.1314
DMRT2	0.158242	-0.339763	0.362269	0.0602494	-0.0986059	0.0378294	0.0692423	0.00282193	0.0315356
GLIS3	0.210348	-0.37063	0.230595	0.0234376	-1.02571	-1.38257	-2.6177	-1.67533	-0.825944
TAF5	-0.0838112	-0.584303	0.995774	0.10922	-0.278336	-1.00293	-0.943197	-0.741489	-0.316134
ZFP281	0.0447921	-0.304366	0.530799	0.0904082	0.0811083	-0.466574	-1.08768	-0.49105	-0.200321
ATF6	0.723698	-0.31503	0.0472555	0.151974	1.16666	0.831356	-0.234198	0.587939	0.369957
IFI205	0.850506	-0.418974	0.495742	0.309091	-0.751643	-0.910454	-0.918669	-0.860256	-0.275582
ELYS	9.89513	-0.149832	2.92823	4.22451	1.37633	1.32877	0.388951	1.03135	2.62793
TCFAP2D	-0.226837	-0.359522	0.509333	-0.0256753	-0.410365	0.147562	-1.14693	-0.469911	-0.247793
SNAPC4	-0.212547	-0.417573	0.913588	0.0944891	0.72443	1.74906	-0.598142	0.625115	0.359802
GM111	-1.18661	-0.278852	0.897898	-0.189188	0.931718	0.727822	-0.602796	0.352248	0.0815301
TRIB3	-1.13025	-0.198475	1.01194	-0.105593	1.87882	0.174099	-0.145225	0.635897	0.265152
Plate 17
TGIF2	0.83505	-0.830465	-1.37936	-0.458257	-1.65898	-0.994341	-1.64336	-1.43223	-0.945243
PPP1R16B	1.13825	-0.215012	-1.71265	-0.263135	1.20143	-0.296511	-0.473814	0.143701	-0.0597167
3632413B07RIK (Zmynd8)	1.56551	0.523564	0.518595	0.869225	2.39884	0.543116	2.19382	1.71193	1.29057
4933431C08RIK (Zfp217)	2.75623	-0.283151	-1.34869	0.374794	-0.691948	-0.152539	0.934197	0.0299031	0.202348
TAF4A	1.3476	-0.283926	-1.29895	-0.0784254	-0.924847	-0.906866	0.588648	-0.414355	-0.24639
BC006779 (Helz2)	1.61074	0.0258278	-0.326545	0.436675	-0.22696	-0.00553294	0.512777	0.0934281	0.265052
GMEB2	3.70032	-0.0982724	-0.315198	1.09562	0.935794	-0.401284	1.24737	0.59396	0.844789
PBXIP1	4.06651	0.10685	0.106293	1.42655	0.0153329	1.23035	1.34731	0.86433	1.14544
C430014D17RIK (gatad2b)	1.18688	0.068301	-0.438967	0.272073	-0.624073	-0.821325	0.278729	-0.388889	-0.0584083
PIAS3	1.67588	0.332067	-0.00284321	0.668368	2.71035	0.0168733	1.64228	1.4565	1.06244
GTF2B	0.179877	-0.45086	-1.35869	-0.543223	-1.0887	0.238748	-1.03785	-0.629267	-0.586245
ZFP189	1.49056	-0.245198	-0.572058	0.224436	-0.377529	-0.414839	0.327058	-0.155103	0.0346664
GLIS1	1.9757	-0.398648	-0.378678	0.399459	-0.752748	0.376916	0.893734	0.172634	0.286047
JMJD2A	0.759827	0.463423	-0.159699	0.354517	0.850505	0.480968	1.90984	1.08044	0.717478
C330039G02RIK (Foxj3)	2.37331	-0.269123	-0.726258	0.45931	0.307763	-0.1196	1.72698	0.638382	0.548846
THRAP3	2.42296	0.0615813	-0.0938504	0.796897	2.30853	0.612965	3.37027	2.09726	1.44708
TARDBP	1.61714	0.398011	0.746801	0.92065	0.0239186	0.649268	2.38292	1.0187	0.969675
GBX1	0.147366	-0.394367	-0.656609	-0.301203	-0.4537	-0.411703	1.88891	0.341168	0.0199822
LOC381621	0.193955	-0.0331444	-0.709963	-0.183051	0.419956	-0.381647	2.37411	0.804141	0.310545
2810008P14RIK (Lrch4)	0.492467	-0.2886	-0.580177	-0.125437	-0.274441	-1.11663	1.50985	0.0395935	-0.0429217
AI591476 (Jazf1)	-0.853384	-0.402337	-0.658977	-0.638233	-0.463083	0.652922	-1.2091	-0.339753	-0.488993
HDAC11	0.460908	-0.1931	-1.34293	-0.358372	-0.291878	-0.158697	0.220365	-0.0767365	-0.217554
LOC232286 (Tmf1)	0.921835	0.040367	-0.62272	0.113161	0.259413	1.37177	2.56102	1.3974	0.75528
Ankrd26	0.0241939	-0.218063	-0.560291	-0.251387	0.720706	0.59592	1.7237	1.01344	0.381028
B230205M03	2.1575	-0.258374	0.114392	0.671174	0.823818	0.0333113	1.56787	0.808332	0.739753
ZEC	1.94632	0.11176	-0.347138	0.570315	2.05576	0.667552	0.915679	1.213	0.891657
HKR2	1.19062	-0.13317	-0.178592	0.292954	0.657347	-0.0957396	2.40427	0.988626	0.64079
6430596G11RIK (Arhgap35)	1.19947	0.0266354	0.200624	0.475575	1.47356	0.842781	2.06385	1.46006	0.96782
P42POP	0.968901	-0.170205	-0.772965	0.00857667	0.82732	0.198412	0.363526	0.463086	0.235831
LOC233060	-0.342603	-0.143594	-0.906057	-0.464085	1.12275	-0.182279	1.80751	0.915993	0.225954
ZF	0.0639818	-0.325027	-0.89725	-0.386099	-0.532179	1.10072	-1.14445	-0.191969	-0.289034
HBXAP	0.583469	-0.638287	-2.15628	-0.737032	-1.20765	-0.139642	-1.02764	-0.791646	-0.764339
GTF3C1	-0.255545	-0.086452	-1.79796	-0.71332	0.0469585	0.470549	1.31126	0.609588	-0.0518656
FUS	0.657399	-0.0892559	-0.327099	0.080348	0.552049	0.560667	1.48361	0.865443	0.472896
HELT	1.57238	-0.00152184	-0.562621	0.33608	-0.616984	0.738387	0.729097	0.2835	0.30979
BC031407 (Gatad2a)	1.81723	0.405676	1.47895	1.23395	2.28633	3.02645	4.33312	3.2153	2.22463
ZFP612	-1.48536	-0.155058	-0.251012	-0.630478	1.09797	0.338059	1.68506	1.04036	0.204943
CRSP6	0.692766	0.125573	-0.628374	0.0633217	-0.410422	0.280488	2.5517	0.807254	0.435288
ANKRD25	0.260609	0.367671	-0.67959	-0.0171034	0.696362	0.927045	2.44057	1.35466	0.668777
A530090G11RIK (Nfrkb)	-0.21977	-0.0726351	0.0563955	-0.07867	0.955513	0.617796	1.22508	0.932796	0.427063
Zbtb16	0.460568	0.669483	2.06682	1.06563	0.430015	3.36549	-0.108663	1.22895	1.14729
GTF2A2	0.640396	-0.351829	-0.011707	0.0922865	-0.980128	1.52302	-0.221421	0.107158	0.0997222
AW610627 (Zfp445)	-0.161007	-0.355964	-1.73718	-0.751382	-1.0425	1.08831	0.246502	0.0974395	-0.326971
TCEAL1	-0.392661	-0.353359	-0.781696	-0.509238	0.581972	0.804999	1.07753	0.8215	0.156131
TBPL1	0.798391	0.182447	0.44883	0.476556	-0.0633626	-0.0791245	1.54696	0.468157	0.472357
G431002C21RIK (Ankrd52)	-0.0568782	-0.0539123	-0.646293	-0.252361	0.870442	0.966357	1.61467	1.15049	0.449064
ARID4A	0.425677	-0.0347473	0.0823948	0.157775	-0.303675	1.58071	3.86813	1.71505	0.936415
ZFP367	0.0475225	0.152671	-0.890679	-0.230162	-0.333248	0.668728	1.55993	0.631802	0.20082
HOMEZ	0.60945	0.05644	-0.113278	0.184204	0.971187	0.599094	1.83298	1.13442	0.659313
MRTF-B	1.35358	0.160758	-0.602451	0.303964	2.55836	2.48983	1.20508	2.08442	1.19419
ARID1B	0.661956	-0.0340209	-0.215155	0.137593	-0.301876	2.16939	-1.28263	0.194963	0.166278
FEM1C	1.33325	-0.380912	0.918919	0.623752	-0.317937	1.53629	-0.161602	0.352249	0.488001
DMRT3	-0.117138	0.551522	-0.661098	-0.0755712	1.30295	2.26202	2.77998	2.11498	1.01971
ST18	-0.453601	-0.265921	-1.43649	-0.718671	-0.0423513	0.513971	0.504813	0.325477	-0.196597
CARF	-0.219906	-0.220664	-0.753767	-0.398113	0.0621735	0.236573	0.411386	0.236711	-0.0807008
LASS6	1.54844	0.238551	-0.572268	0.404909	1.39229	0.846107	1.17394	1.13745	0.771178
DMRTA1	1.2481	0.0596903	-0.431861	0.291975	0.903335	0.838659	1.47792	1.0733	0.682639
DMRTA2	0.82478	-0.39203	-1.20888	-0.25871	0.347504	0.752992	2.11445	1.07165	0.406469
E2F2	0.589726	-0.429159	-0.635309	-0.158247	0.236567	0.187323	0.531862	0.318584	0.0801683
ZFP537	0.371471	-0.35075	-1.6021	-0.527125	-0.238637	-0.936441	-0.211188	-0.462089	-0.494607
ZDHHC13	0.214019	-0.304332	-0.972421	-0.354245	-0.392454	0.647194	-1.61506	-0.453439	-0.403842
A930014K01RIK (Zbtb38)	0.689842	0.0937679	0.329742	0.371117	0.131112	0.425243	-0.222506	0.111283	0.2412
TBX22	-0.516309	-0.233787	-0.465387	-0.405161	0.325309	-0.102922	1.97151	0.731299	0.163069
TGIFX1	2.66182	-0.0241117	-1.27559	0.454042	-0.475376	0.641669	1.08096	0.41575	0.434896
Rbbp7	0.7029	-0.445037	-1.3384	-0.360178	-0.624471	-0.729791	0.596169	-0.252698	-0.306438
ONECUT3	1.16192	-0.541297	-0.711492	-0.0302885	1.25443	0.865921	0.964032	1.02813	0.498919
ZFP277	0.259588	0.1005	-0.761332	-0.133748	1.68286	0.255743	0.724141	0.887582	0.376917
MLLT6	2.49471	0.258227	-0.22505	0.84263	0.96207	1.75133	0.865921	1.19311	1.01787
TCFCP2L3	1.25612	-0.344448	-0.527567	0.128036	0.924056	0.219238	0.835148	0.659481	0.393758
FEV	1.36977	0.119665	-1.40339	0.0286824	0.764951	-0.0656075	0.329179	0.342841	0.185762
SHPRH	-0.521002	0.154083	-0.0241814	-0.130367	-0.924835	0.252354	-1.37006	-0.680847	-0.405607
4921515A04RIK (sept10)	-0.349608	-0.151353	-0.274126	-0.258362	-0.996756	1.3492	-0.503995	-0.0505178	-0.15444
2610028M21RIK	0.881504	0.0415154	-1.20215	-0.0930453	1.10972	0.216683	-0.428099	0.299433	0.103194
PHF12	-0.787479	-0.340285	-0.381467	-0.503077	0.713377	-0.652456	-0.52091	-0.15333	-0.328203
LOC268809	1.01814	0.646069	-0.292752	0.457153	2.42659	1.07967	0.665801	1.39068	0.923919
Nrip1	1.36113	-0.0967832	-1.43529	-0.0569792	0.264244	0.217404	-0.0789999	0.134216	0.0386183
CASKIN1	-0.748167	-0.604303	-2.03457	-1.12901	0.0773161	-0.463672	0.0179529	-0.122801	-0.625908
GTF3C4	0.345353	-0.0602222	-0.811649	-0.175506	-0.454328	0.142371	0.593456	0.093833	-0.0408365
ELL3	0.750918	-0.742496	-1.48899	-0.493522	2.45555	-0.958671	-0.360168	0.378902	-0.0573098
LOC269389 (Tox2)	-0.369536	-0.365719	-0.967722	-0.567659	0.345704	-0.392597	-0.32402	-0.123638	-0.345648
Plate 18
SS18L1	-0.5915	-0.239317	0.0477578	-0.26102	-0.603795	-0.19299	1.54813	0.250448	-0.00528569
CYLN2	1.24675	-0.565284	-0.365003	0.105488	-1.11974	-1.19398	-0.478357	-0.930692	-0.412602
C130073D16RIK (Zfp384)	-0.248506	-0.501996	0.848921	0.0328064	0.243234	-1.07807	-0.468129	-0.43432	-0.200757
A630035I11RIK (Zfp446)	1.68445	-0.15934	-0.944058	0.193683	-1.34069	-0.961398	0.316399	-0.661895	-0.234106
MAP3K10	0.54222	-0.140633	-0.534265	-0.044226	-0.703793	-0.321947	0.841519	-0.0614072	-0.0528166
GCDH	0.0861138	-0.556821	-0.887684	-0.452797	-0.42887	-0.717408	-0.750088	-0.632122	-0.54246
IRF2BP2	-0.116785	0.644892	2.5074	1.01184	-0.646222	-0.48469	1.74475	0.204612	0.608224
BC032967 (Maml2)	0.767848	0.109648	1.25723	0.711576	-0.422314	0.216756	0.486325	0.093589	0.402582
B430306D02RIK (Taf1)	1.87651	-0.576326	-0.00153935	0.432882	-0.772874	-1.40315	0.0681241	-0.702633	-0.134875
ARNTL2	0.288747	-0.493525	-1.088	-0.430926	-0.478002	-0.860424	-0.826409	-0.721612	-0.576269
ZFP398	0.437016	-0.480702	-0.413578	-0.152421	-0.651953	-0.23311	-0.453047	-0.446036	-0.299229
IRF2BP1	0.37707	-0.148255	0.332454	0.18709	-1.06202	-0.5306	-0.104003	-0.56554	-0.189225
SPIB	0.384447	-0.101851	-1.19722	-0.304875	-1.05574	-1.47649	-0.131903	-0.888044	-0.596459
TCFL5	0.464065	-0.343898	-1.72662	-0.535484	-1.44186	-0.251138	-0.208181	-0.633726	-0.584605
ANKRD5	1.6461	-0.0948418	-0.545752	0.335169	-1.49043	-0.188269	0.264742	-0.471318	-0.0680749
4932422E22RIK (Ankar)	1.1545	-0.339153	-0.889368	-0.0246724	-0.985883	0.244051	0.236863	-0.168323	-0.0964976
Taf2	2.48395	-0.185333	0.049121	0.782578	-1.10337	-0.200415	-0.876448	-0.726744	0.0279169
Ercc6	1.57153	-0.156014	-0.20789	0.402543	-0.768349	1.54364	0.199879	0.325058	0.363801
FUSE	1.63719	-0.131828	-0.845604	0.219921	-0.582458	0.608174	0.876669	0.300795	0.260358
B930011H20RIK (bcorl1)	0.98138	-0.47765	-0.677265	-0.0578451	-0.39992	-0.304885	-0.214697	-0.306501	-0.182173
LBA1	-0.1118	-0.287791	-0.07758	-0.159057	-0.288246	-0.619653	0.390152	-0.172582	-0.16582
ZHX3	0.95473	-0.0791759	-1.28487	-0.136438	-1.26383	-0.431498	-0.640645	-0.778657	-0.457547
THRAP1	1.75848	-0.307616	-0.160156	0.430237	-0.889899	0.993114	-0.497195	-0.131327	0.149455
EP300	0.277648	-0.765409	-1.58891	-0.692224	-2.08037	-1.2396	-1.44252	-1.5875	-1.13986
Zfp236	2.71874	0.0343022	0.159223	0.970756	-0.766054	1.22397	0.642117	0.366678	0.668717
AI132431 (ppp1r12b)	0.250865	-0.487837	-0.450807	-0.229259	-0.654727	0.762895	0.92509	0.344419	0.0575798
LOC329416	1.10672	-0.660447	-1.74109	-0.431606	-0.820652	-0.22879	-0.259579	-0.43634	-0.433973
AW146020 (Gcfc2)	1.05043	0.0555008	-0.830168	0.0919211	0.137275	1.35989	-0.16455	0.444205	0.268063
LOC330483 (Ceacam16)	0.253922	-0.623035	-0.596392	-0.321835	-0.904729	0.161847	0.559517	-0.0611216	-0.191478
KIAA0298-HP (Trim66)	1.29267	-0.802875	-1.53099	-0.347065	-1.4935	-0.296925	0.151134	-0.54643	-0.446748
SNAPC5	0.635196	-0.414815	0.150181	0.123521	-0.751868	-0.0675391	-0.677327	-0.498911	-0.187695
LOC332221	0.920636	-0.293891	-1.38829	-0.253849	-1.17095	-0.205969	-0.936391	-0.771103	-0.512476
LOC333654	0.130774	-0.675592	-1.46622	-0.670346	-1.82693	-0.574617	-1.67207	-1.35787	-1.01411
NR1D2	2.91779	-0.242989	-1.16795	0.502283	-1.1604	0.43522	-0.32304	-0.349405	0.076439
MAFA	1.47543	-0.222779	-0.946825	0.101943	-0.791272	-0.0812175	-0.551916	-0.474802	-0.186429
Mll2	-1.11453	-0.276292	-0.20805	-0.532957	-1.04299	1.47954	0.366438	0.267663	-0.132647
Mnda	-0.0396926	-0.428993	-0.456019	-0.308235	-0.684074	0.111833	-0.922819	-0.498353	-0.403294
9130211I03RIK (Batf3)	2.68206	-0.737879	-1.71521	0.0763233	-1.02524	-0.810297	-0.659482	-0.831672	-0.377675
Crtc1	0.251862	-0.188761	-2.0819	-0.672934	-0.869106	0.0637531	2.6324	0.609014	-0.0319595
Prdm10	0.977326	-0.410108	-1.03221	-0.154997	-1.18819	0.815881	0.66061	0.0961002	-0.0294483
Foxr1	1.57798	0.100577	0.641488	0.773348	-0.252673	-0.375211	-1.08649	-0.571457	0.100946
LOC385674 (Zfp174)	1.59147	-0.020599	-0.468068	0.367601	-0.472585	-0.109058	-0.286034	-0.289225	0.039188
ZHX2	0.838626	-0.502768	-1.73281	-0.465651	-1.00428	-0.696571	-0.526088	-0.742313	-0.603982
Taf9b	0.840022	-0.256429	-0.891413	-0.102607	-0.892211	-0.372485	0.864887	-0.13327	-0.117938
Zfp457	1.02298	-0.427544	-0.981287	-0.128616	-1.13367	0.552607	-0.619412	-0.40016	-0.264388
Zfp187	1.73449	-0.338636	-1.15584	0.0800043	0.0697459	0.908935	0.089292	0.355991	0.217998
BC038328 (Zfp708)	0.590934	-0.395249	0.97881	0.391498	-0.332275	0.357582	0.212308	0.0792048	0.235352
LOC433182	-0.369328	-0.641117	-1.2576	-0.756016	0.0565505	0.936107	0.0776831	0.35678	-0.199618
Creg1	0.780874	-0.59714	-2.18982	-0.668695	-0.415857	0.983961	1.60145	0.723184	0.0272446
MAML3	0.728238	-0.438335	-0.435831	-0.0486427	-1.17473	-0.208386	0.615253	-0.255954	-0.152298
HDAC1	0.717605	-0.347696	0.658128	0.342679	-0.849586	-0.387491	-1.14404	-0.793704	-0.225512
BC063263 (Zfp141)	2.14414	-0.509032	-0.00171978	0.544463	-1.22236	-0.679201	-0.838255	-0.913271	-0.184404
LOC434373	1.30756	-0.417528	-1.25187	-0.120613	-1.31988	-0.682564	-1.34829	-1.11691	-0.618762
2310030G09Rik (Zfp560)	-0.187497	-0.164762	-0.946464	-0.432908	0.357137	0.526608	-0.0585165	0.275076	-0.0789157
Tnni3k	0.535441	-0.0976957	-0.372821	0.0216415	0.642018	0.769261	0.531121	0.647467	0.334554
Znhit3	1.94935	-0.458335	-0.906289	0.194909	-0.905257	0.501174	0.725063	0.106993	0.150951
Zfp213	1.99574	-0.563712	-0.495172	0.312285	-0.397063	-0.278526	-0.563094	-0.412894	-0.0503045
RP23-298F22.2 (Ofd1)	0.311608	-0.514922	-0.833315	-0.345543	-1.24285	0.175237	-0.763984	-0.610533	-0.478038
Bdp1	1.04312	-0.565873	-1.12822	-0.21699	0.029879	0.374325	0.70601	0.370071	0.0765407
LOC545339	-0.63935	-0.258362	-0.487534	-0.461748	-1.28741	0.343492	0.0937802	-0.28338	-0.372564
Mterf	0.6447	0.124508	-0.423221	0.115329	-0.57577	0.0877469	-1.47841	-0.655476	-0.270074
LOC545975	1.68757	-0.364667	0.894148	0.739017	0.62083	0.297788	-0.176763	0.247285	0.493151
LOC627557	-0.42502	-0.67716	-0.505637	-0.535939	-0.22113	-1.18853	-0.739277	-0.716313	-0.626126
LOC627914	0.9962	-0.418297	-0.83534	-0.0858124	-1.0423	0.13811	-0.329189	-0.411126	-0.248469
Nrbf2	0.923959	-0.230268	-1.58578	-0.297364	-0.876736	-0.118324	-0.0547835	-0.349948	-0.323656
LOC665211	1.27659	-0.0783197	-0.414701	0.26119	-0.718111	1.70423	1.27012	0.752079	0.506634
LOC666311	0.130309	-0.309625	-0.580154	-0.253157	-0.267206	-0.572375	0.0510776	-0.262835	-0.257996
LOC667663	0.854111	-0.455139	-0.559926	-0.0536512	-1.03485	-0.0109228	0.16967	-0.292034	-0.172843
OTTMUSG00000016609 (Gm14432)	1.01953	-0.519933	-1.11188	-0.204095	-0.874127	0.0647712	-0.362009	-0.390455	-0.297275
LOC668039	-0.425486	-0.377559	-0.15332	-0.318788	-1.01234	-0.241183	-0.595914	-0.616479	-0.467633
LOC672284	-1.10549	-0.760763	-0.215227	-0.693827	2.04144	-1.40145	-0.968326	-0.109447	-0.401637
LOC100039551	0.887473	0.317731	0.797238	0.667481	1.70808	-0.224903	-1.2097	0.0911617	0.379321
OTTMUSG00000012893 (Gm13597)	0.318719	-0.0361012	-0.121605	0.0536712	-0.599848	-0.401447	-1.22383	-0.741708	-0.344019
100039794 (Gm2427)	-0.191684	-0.0258158	0.470302	0.0842673	0.225068	-0.599043	-0.643838	-0.339271	-0.127502
LOC100040573	-1.49541	-0.731159	0.287227	-0.646446	-0.0965586	-1.3003	-0.143792	-0.513551	-0.579999
Zkscan16	-0.459313	-0.366238	-0.674959	-0.50017	0.155689	-0.0695343	-0.0486122	0.0125142	-0.243828
ENSMUSG00000061104 (Sap18b)	-1.19687	-0.385242	-1.92944	-1.17052	-0.922994	-0.76051	-0.292982	-0.658829	-0.914673
OTTMUSG00000016578 (Gm14410)	0.444326	-0.00898555	0.28436	0.2399	-0.318254	0.447561	0.387973	0.172427	0.206164
Srcap	-0.987062	-0.795386	-2.26361	-1.34869	-1.13404	-1.71423	-0.666085	-1.17145	-1.26007
100043740 (Gm4617)	0.156095	-0.124594	-0.478332	-0.148944	-0.69471	-0.213744	-0.610112	-0.506188	-0.327566

## Sheet: siRNA screen_raw data
		GFP values normalized to non-targeted siRNA control
Gene name	Population	PD6-8 #1	PD6-8 #2	PD6-8 #3	Ave normalized value	Adult #1	Adult #2	Adult #3	Ave normalized value
Plate 1
ABL1	Total Gfp	69.454	116.114	90.0389	91.8688	104.995	102.672	111.266	106.311
	Gfp dim	133.202	95.9317	97.1752	108.77	92.4621	111.003	101.481	101.649
	Gfp mid	46.7954	109.367	106.163	87.4415	112.071	87.0885	98.7921	99.3173
	Gfp bright	69.6517	85.2493	100.685	85.1953	115.385	67.1875	101.269	94.6137
	% Viability loss	7.43	2.38	3.47	4.42667	2.45	4.75	3.86	3.68667
ACTN2	Total Gfp	119.627	108.663	103	110.43	102.551	106.787	100.303	103.214
	Gfp dim	83.6289	96.0869	97.2218	92.3125	90.1686	95.3912	101.159	95.5729
	Gfp mid	121.107	107.344	99.2183	109.223	111.663	106.058	99.6214	105.781
	Gfp bright	152.736	91.8635	116.781	120.46	154.872	101.042	107.107	121.007
	% Viability loss	3.88	2.42	3.17	3.15667	1.63	2.71	4.74	3.02667
Adnp	Total Gfp	111.359	110.566	103.885	108.603	107.438	107.691	110.074	108.401
	Gfp dim	92.2496	111.362	89.9426	97.8515	94.0641	96.6252	97.4442	96.0445
	Gfp mid	108.391	91.2539	123.868	107.838	110.407	102.582	107.77	106.92
	Gfp bright	121.891	86.5092	97.774	102.058	115.385	119.531	90.3553	108.424
	% Viability loss	5.73	1.39	2.74	3.28667	1.91	3.43	4.43	3.25667
AEBP1	Total Gfp	80.9696	108.62	100.985	96.8579	100.421	101.66	108.608	103.563
	Gfp dim	91.0837	100.344	100.031	97.1528	94.941	104.197	98.4726	99.2037
	Gfp mid	116.628	103.758	104.054	108.147	105.736	92.5713	103.912	100.74
	Gfp bright	77.6119	85.2493	76.8836	79.9149	136.667	107.292	102.792	115.583
	% Viability loss	14.52	3.31	4.08	7.30333	1.64	2.33	3.64	2.53667
AEBP2	Total Gfp	108.331	119.033	100.634	109.332	99.0506	107.745	110.019	105.605
	Gfp dim	93.6125	96.9959	97.7961	96.1348	92.5632	99.411	99.9309	97.3017
	Gfp mid	107.233	111.321	105.254	107.936	111.166	97.589	102.109	103.622
	Gfp bright	123.881	69.6063	89.0411	94.176	121.026	117.188	97.2081	111.807
	% Viability loss	4.99	1.18	1.84	2.67	1.64	2.37	4.98	2.99667
NR0B1	Total Gfp	109.445	116.23	106.053	110.576	106.778	97.841	111.578	105.399
	Gfp dim	81.0181	102.76	85.038	89.6054	93.9629	105.095	91.6571	96.905
	Gfp mid	123.243	103.873	125.359	117.492	110.991	96.3897	126.23	111.204
	Gfp bright	210.448	63.622	141.438	138.503	99.2308	74.4792	75.3807	83.0302
	% Viability loss	8.55	1.57	2.24	4.12	1.76	4.21	4.23	3.4
AHR	Total Gfp	114.842	118.002	87.3063	106.716	98.8525	104.966	105.968	103.262
	Gfp dim	83.5796	103.669	100.838	96.029	102.631	99.1867	100.422	100.747
	Gfp mid	122.497	103.689	92.8922	106.359	98.9928	97.2219	103.768	99.9942
	Gfp bright	126.866	70.3412	105.822	101.01	78.9744	134.375	72.8426	95.3973
	% Viability loss	6.09	1.16	2.44	3.23	1.16	3.21	4.07	2.81333
AIP	Total Gfp	98.3997	120.776	108.694	109.29	97.4986	102.469	97.0208	98.9962
	Gfp dim	103.169	102.029	89.8494	98.3491	98.9207	99.7289	102.786	100.479
	Gfp mid	93.4106	106.562	128.595	109.523	101.591	99.3514	98.7921	99.9115
	Gfp bright	103.483	65.7218	89.5548	86.2531	106.154	105.99	73.8579	95.3338
	% Viability loss	4.68	1.08	3.27	3.01	1.72	2.95	3.08	2.58333
AIRE	Total Gfp	100.533	103.406	98.3436	100.761	93.9652	96.9505	102.961	97.9588
	Gfp dim	102.956	109.722	92.4569	101.711	101.079	100.813	103.646	101.846
	Gfp mid	96.0103	93.5065	119.869	103.129	99.1096	97.9562	95.5471	97.5376
	Gfp bright	88.5572	86.6142	81.6781	85.6165	97.6923	107.552	61.4213	88.8886
	% Viability loss	6.67	4.1	3.02	4.59667	1.71	4.24	5.65	3.86667
ALX3	Total Gfp	95.5287	108.329	99.2291	101.029	98.3902	108.595	100.101	102.362
	Gfp dim	93.4319	95.9539	100.559	96.6482	95.0084	94.4751	103.016	97.5
	Gfp mid	103.912	102.724	98.9638	101.867	106.583	105.666	96.5567	102.935
	Gfp bright	228.856	106.667	100	145.174	113.846	116.406	89.5939	106.615
	% Viability loss	8.51	3.96	2.98	5.15	2.44	7.19	4.07	4.56667
ALX4	Total Gfp	96.9407	108.779	94.0539	99.9246	100.966	108.906	101.806	103.892
	Gfp dim	101.757	108.724	101.195	103.892	101.298	101.86	97.3981	100.186
	Gfp mid	95.2124	98.2646	96.9278	96.8016	99.5767	99.4248	102.866	100.623
	Gfp bright	137.811	68.7664	95.8904	100.823	81.7949	77.8646	124.112	94.5904
	% Viability loss	5.71	4.81	3.97	4.83	2.35	6.56	4.53	4.48
ANKFY1	Total Gfp	110.119	103.58	94.4966	102.732	96.739	106.234	101.073	101.349
	Gfp dim	97.11	101.807	99.5344	99.4838	95.7841	97.9901	97.1679	96.9807
	Gfp mid	102.317	103.069	103.254	102.88	105.094	103.684	108.239	105.672
	Gfp bright	119.403	80.8399	76.3699	92.2042	131.538	83.0729	105.33	106.647
	% Viability loss	4.14	3.74	2.85	3.57667	2.64	3.41	4.17	3.40667
FABP4	Total Gfp	101.396	110.508	104.694	105.533	101.775	103.751	105.179	103.568
	Gfp dim	97.6683	97.5723	94.1021	96.4476	93.575	90.9414	88.587	91.0345
	Gfp mid	102.214	104.747	114.561	107.174	109.298	109.607	126.807	115.237
	Gfp bright	101.493	99.6325	95.8904	99.0052	127.179	116.927	113.959	119.355
	% Viability loss	5.39	4.26	2.23	3.96	2.14	4.74	3.93	3.60333
APEX1	Total Gfp	102.981	102.999	95.2446	100.408	95.9795	100.337	104.703	100.34
	Gfp dim	104.483	118.346	93.3106	105.38	101.417	99.5232	89.508	96.8159
	Gfp mid	90.1416	89.438	110.707	96.7622	97.9419	96.4386	121.723	105.368
	Gfp bright	112.438	60.7874	134.932	102.719	107.436	132.031	136.802	125.423
	% Viability loss	6.81	3.88	3.95	4.88	1.95	3.48	1.64	2.35667
NR2F2	Total Gfp	105.036	114.371	99.4581	106.288	104.664	103.279	108.149	105.364
	Gfp dim	93.4975	112.493	94.1332	100.041	94.7218	100.159	94.021	96.3006
	Gfp mid	107.722	93.5984	109.435	103.585	112.042	100.771	111.628	108.147
	Gfp bright	110.448	81.8898	108.048	100.128	90.2564	94.0104	111.421	98.5627
	% Viability loss	6.99	3.31	2.94	4.41333	3.65	6.44	5.07	5.05333
AR	Total Gfp	113.257	122.649	100.527	112.144	115.892	110.053	111.248	112.397
	Gfp dim	85.1232	94.9784	88.9492	89.6836	91.1973	93.4842	85.3174	89.9996
	Gfp mid	119.228	108.7	122.669	116.866	118.406	111.81	129.8	120.005
	Gfp bright	150.746	83.3596	113.356	115.821	94.1026	48.9583	124.873	89.3113
	% Viability loss	8.36	4.07	2.79	5.07333	1.91	4.36	4.27	3.51333
PHOX2A	Total Gfp	108.19	109.869	98.2978	105.452	102.204	105.424	103.749	103.793
	Gfp dim	95.8128	105.421	92.0844	97.7726	98.9376	93.6711	92.5167	95.0418
	Gfp mid	104.093	97.0003	116.524	105.872	100.015	109.558	109.465	106.346
	Gfp bright	109.95	98.1627	118.836	108.983	111.538	94.2708	139.848	115.219
	% Viability loss	5.51	1.94	3.74	3.73	1.95	6.4	4.59	4.31333
Arnt	Total Gfp	95.4189	113.804	98.3589	102.527	98.5718	107.273	100.174	102.006
	Gfp dim	104.893	103.425	92.3017	100.207	98.6678	95.0734	92.2557	95.3323
	Gfp mid	86.1519	103.712	117.07	102.311	103.926	104.075	115.558	107.853
	Gfp bright	145.274	70.9711	104.281	106.842	92.5641	116.667	114.213	107.815
	% Viability loss	7.43	2.13	1.91	3.82333	2.03	4.91	3.8	3.58
ARNT2	Total Gfp	91.7791	111.916	96.8476	100.181	104.697	104.277	101.971	103.649
	Gfp dim	101.182	110.719	96.2905	102.731	96.425	87.2394	94.589	92.7511
	Gfp mid	94.749	91.5987	110.198	98.8486	107.488	114.943	113.142	111.858
	Gfp bright	122.886	90.1837	88.0137	100.361	97.9487	108.854	110.66	105.821
	% Viability loss	5.38	4.03	2.44	3.95	1.97	6.64	4.56	4.39
ARNTL	Total Gfp	94.7443	105.381	100.511	100.212	97.3169	105.735	98.3225	100.458
	Gfp dim	107.964	108.99	96.8493	104.601	91.5346	100.178	102.54	98.0842
	Gfp mid	86.5894	97.0693	109.217	97.6251	114.027	99.1556	99.0445	104.076
	Gfp bright	83.5821	74.9606	85.1027	81.2152	111.795	94.7917	67.0051	91.1972
	% Viability loss	8.86	6.25	2.42	5.84333	3.1	4.49	3.17	3.58667
ARX	Total Gfp	92.1556	105.381	97.5345	98.357	98.7864	97.9355	96.9108	97.8776
	Gfp dim	102.824	91.8523	94.4746	96.3838	95.2277	99.2241	91.1352	95.1956
	Gfp mid	92.5354	113.021	104.963	103.507	110.466	98.0051	117	108.49
	Gfp bright	106.468	74.8556	134.075	105.133	91.2821	131.771	138.832	120.628
	% Viability loss	11.47	3.37	4.89	6.57667	2.21	5.31	3.7	3.74
ATBF1	Total Gfp	112.425	110.319	101.397	108.047	106.249	104.116	103.199	104.521
	Gfp dim	92.3481	109.323	90.1599	97.2769	88.4823	96.1952	90.1834	91.6203
	Gfp mid	108.855	97.0923	123.178	109.708	117.355	99.4248	121.111	112.63
	Gfp bright	124.378	79.0551	102.226	101.886	115.385	158.854	130.964	135.068
	% Viability loss	5.14	1.75	2.74	3.21	2.56	3.17	3.53	3.08667
ATF1	Total Gfp	104.283	104.146	99.5802	102.67	97.449	103.576	96.0125	99.0124
	Gfp dim	88.9984	109.278	100.621	99.6325	95.8685	95.2043	90.7668	93.9465
	Gfp mid	114.157	95.966	99.4728	103.199	103.284	101.187	117.866	107.446
	Gfp bright	110.448	73.3858	94.3493	92.7276	134.615	148.438	131.472	138.175
	% Viability loss	5.14	4.86	2.23	4.07667	1.94	2.92	3.04	2.63333
ATF2	Total Gfp	102.102	113.311	104.252	106.555	100.718	105.262	104.556	103.512
	Gfp dim	94.3514	104.157	91.5102	96.6728	94.6543	96.4196	90.6593	93.9111
	Gfp mid	106.718	101.391	112.743	106.951	108.772	99.6696	116.604	108.349
	Gfp bright	126.368	73.7008	144.692	114.92	121.026	139.323	147.716	136.021
	% Viability loss	6.48	4.04	3.99	4.83667	2.28	4.05	4.97	3.76667
ATF3	Total Gfp	101.616	111.8	99.2138	104.21	93.057	105.991	110.533	103.194
	Gfp dim	97.1429	110.298	95.3438	100.928	100.135	95.0173	86.9292	94.0271
	Gfp mid	102.6	94.9776	107.617	101.731	102.116	106.67	126.519	111.768
	Gfp bright	97.5124	71.916	116.781	95.4031	86.4103	95.8333	149.239	110.494
	% Viability loss	5.6	3.2	1.61	3.47	1.98	3.39	4.45	3.27333
ATF4	Total Gfp	110.825	116.186	104.74	110.584	101.115	107.286	114.071	107.491
	Gfp dim	84.8768	95.3553	91.8982	90.7101	94.9578	90.3244	81.6486	88.977
	Gfp mid	119.82	105.804	109.253	111.626	107.43	112.716	136.362	118.836
	Gfp bright	131.343	92.7034	140.411	121.486	102.564	100.521	153.553	118.879
	% Viability loss	12.34	4.79	2.48	6.53667	2.06	7.11	4.68	4.61667
ATM	Total Gfp	105.366	107.69	104.618	105.891	99.4634	102.726	99.4592	100.549
	Gfp dim	91.9212	102.45	96.9114	97.0941	91.3322	102.216	88.3414	93.9631
	Gfp mid	112.535	100.701	107.471	106.903	114.961	95.6309	121.687	110.76
	Gfp bright	110.448	85.7743	92.9795	96.4005	103.077	95.3125	139.848	112.746
	% Viability loss	6.65	2.94	2.64	4.07667	2.09	4.64	5.37	4.03333
ATOH1	Total Gfp	99.0901	108.663	104.847	104.2	99.6945	107.044	101.531	102.756
	Gfp dim	101.232	104.822	99.4257	101.826	96.7791	92.8298	86.0081	91.8723
	Gfp mid	92.0463	99.6437	105.29	98.9933	107.634	106.817	129.295	114.582
	Gfp bright	184.08	79.685	87.5	117.088	83.5897	117.448	118.528	106.522
	% Viability loss	5.84	3.08	2.1	3.67333	2.28	5.82	2.62	3.57333
Neurog3	Total Gfp	91.1986	102.897	99.7481	97.948	97.6967	103.144	105.858	102.233
	Gfp dim	87.7504	112.138	100.993	100.294	98.5835	95.0173	89.9071	94.5026
	Gfp mid	118.662	90.2195	100.491	103.124	104.131	106.572	119.344	110.016
	Gfp bright	68.6567	84.4094	77.7397	76.9353	90.7692	80.7292	133.756	101.752
	% Viability loss	7.73	3.8	1.89	4.47333	2.1	3.29	5.22	3.53667
ATP6V0A1	Total Gfp	103.295	105.265	101.321	103.293	104.053	104.223	103.768	104.015
	Gfp dim	92.8736	103.337	91.4636	95.8913	89.3592	97.317	92.793	93.1564
	Gfp mid	108.88	98.1496	117.542	108.191	117.443	100.844	119.127	112.472
	Gfp bright	130.348	97.7428	99.8288	109.307	119.744	108.594	106.599	111.645
	% Viability loss	7.18	4.15	2.87	4.73333	2.3	3.58	2.84	2.90667
HNRPD	Total Gfp	96.8466	112.149	101.214	103.403	100.471	107.624	103.401	103.832
	Gfp dim	97.3563	108.879	94.6764	100.304	93.1703	97.1487	88.9861	93.1017
	Gfp mid	99.7426	96.7015	110.634	102.36	111.137	101.603	122.156	111.632
	Gfp bright	116.418	75.0656	111.473	100.985	103.846	102.083	121.066	108.998
	% Viability loss	7.06	5.06	2.38	4.83333	2.26	7.14	3.48	4.29333
BACH1	Total Gfp	108.205	105.221	98.0536	103.827	93.9156	103.508	99.1108	98.8449
	Gfp dim	95.8128	97.3506	91.4636	94.8757	93.3052	99.0371	99.2402	97.1942
	Gfp mid	104.582	107.551	113.979	108.704	109.298	101.432	102.83	104.52
	Gfp bright	97.0149	73.2808	105.993	92.0963	153.846	74.2188	79.6954	102.587
	% Viability loss	8.77	2.68	3.22	4.89	3.59	7.62	4.5	5.23667
BAPX1	Total Gfp	107.185	111.815	100.924	106.641	104.879	107.948	103.474	105.434
	Gfp dim	96.6174	106.596	92.1	98.4377	87.285	95.7652	85.5476	89.5326
	Gfp mid	103.835	99.5288	115.215	106.193	123.865	105.715	130.846	120.142
	Gfp bright	97.5124	68.6614	116.267	94.147	92.3077	108.594	116.751	105.884
	% Viability loss	6.4	2.03	2.67	3.7	2.71	6.91	4.6	4.74
BARD1	Total Gfp	94.3521	118.379	94.0234	102.252	95.4512	102.915	99.7158	99.3605
	Gfp dim	99.4253	99.5677	94.8006	97.9312	102.85	93.6337	90.7975	95.7604
	Gfp mid	99.5624	111.895	106.672	106.043	99.6059	110.733	119.849	110.063
	Gfp bright	80.597	50.2887	116.267	82.3843	78.4615	64.0625	135.533	92.6857
	% Viability loss	6.32	2.8	3.07	4.06333	1.95	4.63	3.46	3.34667
BARX1	Total Gfp	102.965	114.269	96.8934	104.709	96.706	106.706	110.514	104.642
	Gfp dim	88.5714	108.081	102.033	99.5619	96.8634	94.9986	87.5892	93.1504
	Gfp mid	115.495	98.9312	96.9642	103.797	105.211	108.677	122.156	112.015
	Gfp bright	121.393	68.7664	83.3904	91.1833	94.8718	82.5521	145.178	107.534
	% Viability loss	6.88	3.89	3.38	4.71667	1.87	5.33	5.51	4.23667
BARX2	Total Gfp	101.051	112.279	98.2215	103.851	94.51	106.706	103.144	101.453
	Gfp dim	99.6716	86.3319	94.785	93.5962	98.0944	94.6808	84.0433	92.2728
	Gfp mid	95.4955	105.597	105.472	102.188	104.744	106.425	132.035	114.401
	Gfp bright	165.174	143.412	121.747	143.444	107.692	110.938	147.716	122.115
	% Viability loss	5.31	6.2	2.71	4.74	1.52	4.26	4.17	3.31667
BCL6B	Total Gfp	106.872	116.055	101.992	108.306	90.4813	102.955	107.434	100.29
	Gfp dim	86.798	105.399	99.255	97.1505	103.255	100.514	89.2164	97.6617
	Gfp mid	114.981	102.54	96.1643	104.562	92.3661	99.6451	126.699	106.237
	Gfp bright	178.607	65.8268	122.26	122.231	107.692	91.9271	117.513	105.711
	% Viability loss	7.8	3.97	2.87	4.88	2.14	7.27	4.62	4.67667
BCAP37	Total Gfp	93.6147	116.085	97.3971	102.365	88.3844	105.532	93.1341	95.6836
	Gfp dim	103.021	110.808	104.734	106.188	105.919	99.5232	101.128	102.19
	Gfp mid	93.668	97.3681	91.6197	94.2186	90.3226	100.477	99.369	96.723
	Gfp bright	90.5473	63.622	76.5411	76.9035	83.8462	89.3229	108.122	93.7636
	% Viability loss	5.47	3.38	2.59	3.81333	1.31	6.32	3.81	3.81333
BCL10	Total Gfp	101.004	112.439	102.908	105.45	96.5409	104.48	107.728	102.916
	Gfp dim	105.008	104.445	95.7473	101.734	96.3912	89.9878	85.8546	90.7446
	Gfp mid	92.0463	100.057	110.162	100.755	105.298	107.478	126.663	113.146
	Gfp bright	92.5373	79.5801	101.199	91.1053	107.436	142.448	168.02	139.301
	% Viability loss	5.97	4.18	2.77	4.30667	2.09	5.2	5.81	4.36667
BCL3	Total Gfp	99.3254	110.479	93.9165	101.24	113.58	98.003	103.823	105.135
	Gfp dim	97.1757	100.432	101.102	99.57	75.2614	97.4666	93.8829	88.8703
	Gfp mid	102.214	101.529	96.128	99.9567	136.768	98.5436	115.991	117.101
	Gfp bright	99.005	90.6037	92.2945	93.9677	157.436	152.865	114.467	141.589
	% Viability loss	7.98	3.54	2.73	4.75	3	2.86	3.21	3.02333
BCL6	Total Gfp	88.2021	112.802	99.2749	100.093	92.6938	101.376	100.229	98.0998
	Gfp dim	102.381	109.899	91.8206	101.367	101.771	106.161	97.0451	101.659
	Gfp mid	91.2741	95.874	122.741	103.296	98.4966	95.1414	108.527	100.722
	Gfp bright	158.706	76.2205	81.8493	105.592	78.2051	63.2813	101.269	80.9185
	% Viability loss	10.97	3.35	2.53	5.61667	1.74	5.55	3.35	3.54667
PRDM1	Total Gfp	104.001	106.993	100.282	103.759	110.295	102.793	103.236	105.441
	Gfp dim	102.365	108.103	94.1487	101.539	82.6307	92.1754	87.2208	87.3423
	Gfp mid	95.547	95.966	112.707	101.407	129.558	112.104	127.601	123.087
	Gfp bright	74.6269	83.1496	99.8288	85.8684	112.051	86.7188	112.183	103.651
	% Viability loss	6.97	3.86	2.03	4.28667	3	3.67	4.53	3.73333
BMI1	Total Gfp	107.421	112.73	105.916	108.689	102.584	111.645	112.054	108.761
	Gfp dim	87.3235	100.787	92.3638	93.4914	92.3103	87.9125	81.1728	87.1319
	Gfp mid	115.753	105.367	111.98	111.033	112.305	115.261	139.03	122.199
	Gfp bright	120.398	70.3412	123.973	104.904	122.821	114.583	150.254	129.219
	% Viability loss	7.27	1.97	2.41	3.88333	2.21	3.38	4.89	3.49333
BNC1	Total Gfp	103.012	104.64	99.3207	102.324	95.154	102.672	99.6058	99.1438
	Gfp dim	103.054	92.1184	87.7386	94.3037	100.034	87.1459	91.1505	92.7767
	Gfp mid	91.8919	111.872	120.851	108.205	98.6133	113.523	120.173	110.77
	Gfp bright	143.284	81.9948	145.205	123.495	127.949	136.979	119.543	128.157
	% Viability loss	5.92	5.32	4.82	5.35333	2.24	7.73	4.25	4.74
SMYD1	Total Gfp	101.961	113.035	100.282	105.093	99.9587	110.93	101.604	104.164
	Gfp dim	93.4154	96.9737	87.242	92.5437	97.4199	99.4858	88.3567	95.0875
	Gfp mid	103.346	111.78	123.032	112.72	108.51	103.488	125.041	112.346
	Gfp bright	189.055	64.4619	138.356	130.624	84.1026	70.5729	111.168	88.6143
	% Viability loss	8.23	5.19	3.62	5.68	3.17	10.84	5.7	6.57
BRCA1	Total Gfp	104.252	115.75	103.504	107.835	89.6062	104.412	96.5991	96.8726
	Gfp dim	93.5468	96.353	94.4125	94.7708	101.383	100.159	87.4204	96.3207
	Gfp mid	106.795	105.367	117.76	109.974	94.8475	103.194	124.788	107.61
	Gfp bright	117.91	97.4278	86.1301	100.489	111.026	78.9062	136.802	108.911
	% Viability loss	8.48	3.85	3.41	5.24667	1.45	8.55	4.72	4.90667
BRCA2	Total Gfp	104.503	109.113	102.236	105.284	97.7462	113.008	98.7075	103.154
	Gfp dim	89.6223	100.388	91.8051	93.9385	100.152	85.1267	91.304	92.1942
	Gfp mid	113.024	103.298	115.47	110.598	101.445	117.44	119.272	112.719
	Gfp bright	146.269	89.0289	110.959	115.419	100.513	133.333	123.35	119.065
	% Viability loss	6.38	4.37	3.5	4.75	1.8	5.18	2.93	3.30333
ZFP36L1	Total Gfp	103.185	104.001	92.0846	99.7568	97.9444	111.119	105.033	104.699
	Gfp dim	99.2447	109.057	94.5057	100.936	97.8078	98.3079	89.2471	95.1209
	Gfp mid	98.3269	95.3683	111.507	101.734	106.962	106.866	125.978	113.269
	Gfp bright	112.438	80.5249	117.979	103.647	80.5128	46.875	107.107	78.1648
	% Viability loss	7.47	3.26	3.22	4.65	1.82	9.28	4.63	5.24333
ZFP36L2	Total Gfp	93.2852	107.225	94.405	98.3052	91.9508	108.636	105.601	102.062
	Gfp dim	101.626	110.165	95.6387	102.476	100.961	96.7374	88.3874	95.362
	Gfp mid	95.8044	98.7473	104.017	99.523	100.452	108.334	127.961	112.249
	Gfp bright	114.428	63.0971	129.623	102.383	91.7949	60.6771	114.467	88.9797
	% Viability loss	7.68	3.67	4.54	5.29667	1.43	8.84	5.43	5.23333
KLF5	Total Gfp	93.7245	107.734	99.9618	100.473	103.575	106.032	97.2958	102.301
	Gfp dim	98.1609	111.407	101.692	103.753	87.8246	101.225	100.376	96.4751
	Gfp mid	100.721	93.3916	101.618	98.5767	118.669	100.184	101.749	106.867
	Gfp bright	81.0945	79.5801	66.6096	75.7614	134.359	78.6458	80.9645	97.9898
	% Viability loss	10.93	4.35	2.55	5.94333	2.9	5.08	4	3.99333
BTG1	Total Gfp	95.8896	114.167	93.428	101.162	104.466	101.889	105.528	103.961
	Gfp dim	90.7882	97.395	94.5677	94.2503	98.398	91.764	93.2689	94.477
	Gfp mid	110.142	110.838	99.1456	106.708	100.861	109.362	112.962	107.729
	Gfp bright	167.662	65.5118	138.87	124.014	128.205	98.6979	130.457	119.12
	% Viability loss	7.64	2.63	5.71	5.32667	1.89	7.76	4.01	4.55333
BTG2	Total Gfp	97.9448	113.238	105.61	105.598	109.42	103.522	103.126	105.356
	Gfp dim	92.4631	90.2117	99.8758	94.1835	85.4806	101.038	89.1703	91.8962
	Gfp mid	107.13	114.493	101.109	107.577	123.69	104.638	120.281	116.203
	Gfp bright	153.731	81.3648	92.2945	109.13	131.282	51.8229	149.746	110.95
	% Viability loss	7.24	4	2.53	4.59	3.61	13.34	4.7	7.21667
C2TA	Total Gfp	93.9441	104.858	100.45	99.7508	101.676	89.3672	100.541	97.1946
	Gfp dim	93.2677	107.394	96.0888	98.9168	92.4621	108.199	87.2822	95.9809
	Gfp mid	107.696	101.184	106.017	104.966	111.633	90.5887	126.375	109.532
	Gfp bright	135.323	65.4068	112.671	104.467	107.949	71.875	111.929	97.2509
	% Viability loss	8.76	4.77	2.86	5.46333	3.5	10.82	5.65	6.65667
CALR	Total Gfp	96.0151	102.999	99.2749	99.4297	94.6586	103.009	99.2025	98.9567
	Gfp dim	101.576	103.115	95.8094	100.167	95.1771	94.5125	89.1243	92.9379
	Gfp mid	96.5766	103.712	105.654	101.981	107.663	109.093	123.851	113.536
	Gfp bright	69.6517	73.2808	121.404	88.1122	107.949	73.9583	118.02	99.9758
	% Viability loss	7.02	5.61	2.97	5.2	2.52	5.01	5.54	4.35667
CAMK4	Total Gfp	100.941	110.522	95.9469	102.47	87.9716	98.7586	98.0108	94.9137
	Gfp dim	93.7603	108.613	95.53	99.3012	91.113	102.328	94.9114	96.1174
	Gfp mid	108.983	99.115	109.398	105.832	114.728	95.8757	112.205	107.603
	Gfp bright	103.98	65.9318	106.678	92.1966	107.179	92.7083	113.706	104.531
	% Viability loss	8.36	4.82	2.63	5.27	2.46	11.91	5.46	6.61
NR1I3	Total Gfp	99.7804	121.647	100.298	107.242	92.4626	111.78	103.438	102.56
	Gfp dim	88.046	90.899	98.7273	92.5574	95.43	78.9941	77.7803	84.0682
	Gfp mid	114.106	104.103	95.2191	104.476	105.357	121.283	143.573	123.404
	Gfp bright	149.751	126.824	120.89	132.489	120.769	176.042	177.157	157.989
	% Viability loss	6.52	3.15	3.41	4.36	1.59	3.43	4.69	3.23667
CASK	Total Gfp	104.926	109.52	95.6721	103.373	102.386	109.877	106.224	106.162
	Gfp dim	87.422	100.321	91.0135	92.919	94.9578	88.3238	84.6727	89.3181
	Gfp mid	117.529	101.988	112.779	110.766	108.539	110.88	134.667	118.029
	Gfp bright	75.6219	93.5433	142.637	103.934	102.821	123.958	123.604	116.794
	% Viability loss	9.69	2.95	3	5.21333	1.88	6.25	5.14	4.42333
Catnb	Total Gfp	93.9755	112.555	98.6337	101.722	99.0341	102.199	102.173	101.135
	Gfp dim	100.624	102.184	95.3903	99.3994	102.344	86.3046	85.9774	91.542
	Gfp mid	94.4144	99.5748	111.943	101.977	95.2562	112.985	132.18	113.474
	Gfp bright	152.239	92.9134	98.2877	114.48	97.1795	147.135	124.112	122.809
	% Viability loss	10.46	3.46	2.92	5.61333	1.47	4.79	9.14	5.13333
RUNX2	Total Gfp	95.2777	107.821	100.114	101.071	97.1188	97.8815	100.303	98.4343
	Gfp dim	94.5813	103.004	91.7585	96.448	96.3912	94.5125	91.7031	94.2023
	Gfp mid	105.508	99.0231	116.27	106.934	105.912	105.495	118.442	109.95
	Gfp bright	122.886	90.0787	109.76	107.575	103.846	123.958	114.213	114.006
	% Viability loss	6.97	3.15	2.33	4.15	2.03	6.73	8.99	5.91667
CBFA2T1H	Total Gfp	88.1707	107.617	100.542	98.7767	108	102.901	102.869	104.59
	Gfp dim	95.5172	99.612	94.1332	96.4208	91.973	97.9153	89.4313	93.1065
	Gfp mid	100.798	99.3449	112.561	104.235	108.656	101.848	124.5	111.668
	Gfp bright	189.055	105.302	98.8014	131.053	167.949	114.062	113.706	131.906
	% Viability loss	11.11	3.22	3.52	5.95	1.92	5.63	4.67	4.07333
CBFA2T2H	Total Gfp	103.514	114.865	100.969	106.449	98.0269	102.442	105.693	102.054
	Gfp dim	97.6683	100.477	95.7473	97.9641	104.452	99.0745	94.5736	99.3667
	Gfp mid	101.776	104.172	105.981	103.976	93.3878	104.785	116.495	104.889
	Gfp bright	107.96	80.6299	133.562	107.384	99.7436	69.7917	96.4467	88.6607
	% Viability loss	11.15	6.36	4.15	7.22	1.97	6.24	4.87	4.36
CBFA2T3H	Total Gfp	91.1516	109.171	103.992	101.438	111.583	103.009	99.7525	104.781
	Gfp dim	103.81	100.765	92.162	98.9121	84.6712	86.0802	89.0936	86.615
	Gfp mid	96.1647	98.8162	113.179	102.72	124.42	114.062	125.185	121.222
	Gfp bright	71.6418	103.307	121.747	98.8985	138.974	145.052	111.421	131.816
	% Viability loss	13.86	4.72	4	7.52667	2.97	7.57	5.05	5.19667
RUNX3	Total Gfp	87.3549	108.198	93.9318	96.495	94.0642	93.6176	94.5275	94.0698
	Gfp dim	89.5731	114.754	99.4878	101.272	97.774	103.15	95.8017	98.9087
	Gfp mid	115.444	87.1624	94.8555	99.154	102.671	98.5926	111.988	104.417
	Gfp bright	90.5473	83.3596	113.87	95.9256	100.513	68.4896	74.6193	81.2072
	% Viability loss	13.5	2.5	3.13	6.37667	2.45	6.56	5.22	4.74333
CBFB	Total Gfp	88.359	108.75	100.786	99.2985	92.4131	100.972	97.1308	96.8385
	Gfp dim	100.952	112.759	93.2019	102.304	96.9646	100.907	95.2184	97.6966
	Gfp mid	96.5251	91.9205	112.27	100.239	101.649	104.271	107.878	104.6
	Gfp bright	114.428	78.1102	100.685	97.741	108.205	48.6979	113.706	90.2029
	% Viability loss	8.62	4.63	5.34	6.19667	2.5	9.44	6.25	6.06333
CBL	Total Gfp	100.722	105.221	97.9773	101.307	102.518	99.8786	91.3374	97.9113
	Gfp dim	90.936	105.731	92.131	96.266	90.8263	105.076	97.9968	97.9664
	Gfp mid	108.906	98.3105	109.762	105.659	116.888	96.7079	99.2969	104.298
	Gfp bright	153.234	83.3596	127.055	121.216	113.59	60.6771	93.1472	89.138
	% Viability loss	9.38	3.78	4.11	5.75667	3.11	9.45	9.15	7.23667
CBX2	Total Gfp	95.6385	109.985	98.5879	101.404	96.8216	105.519	96.5441	99.6282
	Gfp dim	95.4351	102.805	94.5833	97.6077	103.44	93.185	89.1857	95.2703
	Gfp mid	102.728	98.5634	101.363	100.885	97.0077	109.093	119.344	108.482
	Gfp bright	121.393	92.0735	151.884	121.783	82.0513	82.0312	145.431	103.171
	% Viability loss	9.1	5.02	4.09	6.07	2.44	6.59	3.51	4.18
CBX4	Total Gfp	104.11	109.796	97.3055	103.737	83.8768	107.543	102.044	97.8213
	Gfp dim	89.4745	104.246	96.9269	96.8824	103.912	98.1771	93.1921	98.4272
	Gfp mid	115.65	96.3797	109.944	107.324	94.322	105.666	116.531	105.507
	Gfp bright	125.871	95.1181	80.6507	100.546	104.359	74.2188	118.782	99.1198
	% Viability loss	8.64	1.89	3.87	4.8	1.6	7.99	5.16	4.91667
CCNE1	Total Gfp	92.7832	107.806	93.7028	98.0974	87.2286	102.591	95.4991	95.1062
	Gfp dim	103.53	121.007	101.474	108.67	103.659	96.1204	96.1854	98.6551
	Gfp mid	93.0502	85.4844	98.0913	92.2086	92.6288	104.051	105.859	100.846
	Gfp bright	128.358	68.1365	93.6644	96.7197	103.333	101.823	121.827	108.995
	% Viability loss	7.11	1.15	3.82	4.02667	1.44	6.96	4.45	4.28333
CCNT1	Total Gfp	92.2184	108.649	98.1452	99.6707	99.579	103.184	107.581	103.448
	Gfp dim	101.938	110.764	94.9868	102.563	97.9427	95.653	84.7801	92.7919
	Gfp mid	88.1081	92.0814	115.106	98.4319	103.372	103.88	128.574	111.942
	Gfp bright	216.915	80.6299	91.4384	129.661	104.615	123.177	142.64	123.477
	% Viability loss	11.24	1.02	3.35	5.20333	2.59	5.14	3.5	3.74333
CCRN4L	Total Gfp	93.2068	95.5777	101.244	96.6762	103.789	102.091	100.009	101.963
	Gfp dim	97.7176	116.262	100	104.66	97.9427	104.59	90.9663	97.833
	Gfp mid	104.221	86.174	104.926	98.4406	104.685	95.1903	121.183	107.019
	Gfp bright	70.1493	88.7139	75.5137	78.1256	80.2564	78.9062	108.883	89.3486
	% Viability loss	12.13	3.39	2.9	6.14	3.05	3.87	5.72	4.21333
CD80	Total Gfp	88.9865	110.174	105.824	101.661	99.4964	106.059	103.676	103.077
	Gfp dim	94.1379	101.674	90.5634	95.4584	100.067	100.14	91.0431	97.0836
	Gfp mid	107.619	102.977	113.579	108.058	100.569	101.97	120.389	107.643
	Gfp bright	85.5721	82.6247	154.795	107.664	93.8462	89.3229	106.599	96.5894
	% Viability loss	12.96	4.32	5.52	7.6	2.08	4.11	5.09	3.76
CDK7	Total Gfp	94.7443	109.389	101.565	101.899	108.165	105.343	97.3691	103.626
	Gfp dim	97.2085	103.314	98.3703	99.6311	82.4958	91.6519	94.1438	89.4305
	Gfp mid	103.99	102.264	101.981	102.745	125.646	108.041	118.01	117.232
	Gfp bright	79.602	75.9055	106.849	87.4523	134.615	108.073	103.553	115.414
	% Viability loss	11.71	2.43	2.55	5.56333	2.24	4.32	3.16	3.24
CDKN2A	Total Gfp	88.155	110.595	100.832	99.8606	100.751	103.751	95.9208	100.141
	Gfp dim	84.9425	108.547	91.386	94.9584	86.8297	89.0156	96.0012	90.6155
	Gfp mid	121.699	98.1267	113.834	111.22	121.092	114.135	112.025	115.751
	Gfp bright	98.5075	68.2415	123.973	96.9072	135.128	111.719	107.614	118.154
	% Viability loss	11.4	1.89	4.32	5.87	2.31	5.48	4.01	3.93333
CDKN2B	Total Gfp	93.0185	109.259	93.7333	98.6701	101.824	103.765	106.793	104.127
	Gfp dim	100.115	103.869	94.2263	99.4033	87.285	85.6502	95.0956	89.3436
	Gfp mid	96.8082	99.9195	102.999	99.9091	117.151	114.209	107.482	112.947
	Gfp bright	127.363	86.5092	134.589	116.154	159.487	147.656	138.325	148.489
	% Viability loss	11.66	4.46	8.19	8.10333	2.43	6.81	6.21	5.15
CDKN2C	Total Gfp	81.1108	111.568	98.252	96.9769	104.598	112.427	103.401	106.809
	Gfp dim	113.071	109.877	98.7894	107.246	98.8364	97.8592	96.7227	97.8061
	Gfp mid	80.7979	95.3224	103.472	93.1975	95.2854	105.397	107.085	102.589
	Gfp bright	50.2488	73.4908	111.986	78.5753	162.564	84.8958	109.391	118.95
	% Viability loss	14.27	1.96	3.09	6.44	3.1	6.82	5.7	5.20667
CDKN2D	Total Gfp	97.2074	115.939	102.542	105.229	96.5739	106.153	111.211	104.646
	Gfp dim	94.9754	100.876	96.6475	97.4995	102.732	93.8768	85.8393	94.1493
	Gfp mid	103.192	104.701	110.235	106.042	98.3798	105.544	131.098	111.674
	Gfp bright	154.726	75.1706	98.9726	109.623	90	115.104	123.604	109.569
	% Viability loss	12.01	3.16	4.02	6.39667	1.92	6.43	7.73	5.36
CDX1	Total Gfp	70.2071	107.443	96.069	91.2398	97.0858	108.703	101.494	102.428
	Gfp dim	104.499	117.814	98.5876	106.967	98.769	118.108	100.883	105.92
	Gfp mid	93.5907	94.0122	105.435	97.6794	105.007	82.1931	100.595	95.9315
	Gfp bright	112.935	43.9895	82.1918	79.7055	85.8974	32.5521	92.132	70.1938
	% Viability loss	25.08	4.77	4.2	11.35	1.69	12.72	8.59	7.66667
CDX2	Total Gfp	75.5883	111.8	107.061	98.1497	96.3593	106.072	97.0941	99.8418
	Gfp dim	94.0722	107.682	91.4791	97.7445	99.8651	95.3351	95.9091	97.0365
	Gfp mid	111.248	97.1153	112.779	107.048	102.788	111.247	109.789	107.941
	Gfp bright	50.2488	81.0499	116.781	82.6931	80.7692	49.7396	108.376	79.6281
	% Viability loss	16.46	4.07	2.35	7.62667	1.46	6.21	4.72	4.13
CDX4	Total Gfp	65.1239	105.439	102.16	90.9077	100.966	104.52	99.0742	101.52
	Gfp dim	105.993	109.766	96.8803	104.213	98.516	100.234	99.0406	99.2634
	Gfp mid	88.9318	92.3342	113.543	98.2697	105.153	100.771	102.542	102.822
	Gfp bright	90.5473	91.2336	68.1507	83.3105	76.9231	90.1042	98.731	88.5861
	% Viability loss	16.98	3.11	3.23	7.77333	2.07	5.74	5.04	4.28333
CDYL	Total Gfp	94.8855	113.267	95.84	101.331	110.262	105.654	104.409	106.775
	Gfp dim	97.2085	96.3308	98.8204	97.4532	86.3912	93.6524	92.8851	90.9763
	Gfp mid	103.655	103.321	104.563	103.846	118.494	103.929	113.142	111.855
	Gfp bright	79.602	111.706	85.6164	92.3082	164.359	147.656	128.426	146.814
	% Viability loss	15.16	4.75	2.44	7.45	2.73	2.44	4.84	3.33667
Plate 2
CEBPA	Total Gfp	80.7053	106.579	101.941	96.4085	105.506	102.159	107.007	104.891
	Gfp dim	102.961	104.808	102.922	103.564	92.8499	99.2059	98.0907	96.7155
	Gfp mid	99.4573	90.6842	93.6191	94.5869	110.962	100.09	96.0761	102.376
	Gfp bright	63.1103	125.931	116.547	101.863	120.769	99.5169	170.404	130.23
	% Viability loss	10.47	3.81	4.05	6.11	4.03	2.52	4.51	3.68667
CEBPB	Total Gfp	93.2339	104.957	102.699	100.296	108.974	101.242	105.46	105.225
	Gfp dim	106.334	95.9479	109.219	103.834	98.7184	91.2109	98.4943	96.1412
	Gfp mid	93.2043	104.119	83.377	93.5667	103.81	114.025	105.079	107.638
	Gfp bright	82.0976	104.62	104.008	96.9086	95.8974	87.6006	103.737	95.745
	% Viability loss	5.28	3.84	3.24	4.12	2.96	4.55	3.58	3.69667
CEBPD	Total Gfp	74.9283	97.1842	97.1468	89.7531	105.077	102.267	110.919	106.088
	Gfp dim	138.512	91.434	98.5954	109.514	97.9427	91.0681	96.9575	95.3227
	Gfp mid	58.9901	102.44	94.8626	85.4307	106.058	112.152	101.274	106.494
	Gfp bright	29.4756	141.58	152.724	107.926	90.7692	104.026	144.395	113.063
	% Viability loss	15.34	2.62	4.14	7.36667	2.25	4.15	5.49	3.96333
Cebpg	Total Gfp	94.6818	104.957	97.3943	99.0109	98.159	110.243	98.8796	102.427
	Gfp dim	106.859	103.338	101.695	103.964	96.4418	97.8139	97.0817	97.1124
	Gfp mid	94.1954	92.7493	94.4372	93.794	106.525	103.144	102.837	104.168
	Gfp bright	77.5769	120.268	116.136	104.66	100.769	100.161	132.138	111.023
	% Viability loss	6.07	2.22	5.16	4.48333	2.53	4.13	3.45	3.37
CHX10	Total Gfp	89.1198	102.066	96.7448	95.9768	97.5976	101.876	95.803	98.4255
	Gfp dim	105.022	104.325	100.759	103.369	102.428	85.1968	97.2058	94.9436
	Gfp mid	90.42	93.2259	92.8992	92.1817	96.1028	118.85	101.206	105.386
	Gfp bright	111.212	111.624	145.529	122.788	96.1538	124.96	132.436	117.85
	% Viability loss	6.68	2.6	5.43	4.90333	1.73	6.05	5.03	4.27
CITED1	Total Gfp	83.9736	99.0796	93.3581	92.1371	93.2222	93.0229	99.5554	95.2668
	Gfp dim	117.86	112.345	116.225	115.477	101.518	107.469	106.706	105.231
	Gfp mid	83.4828	84.8065	71.8914	80.0602	101.912	86.5392	86.4617	91.6377
	Gfp bright	51.3562	109.24	70.9147	77.1703	60.5128	120.129	90.8819	90.5079
	% Viability loss	4.82	3.76	4.06	4.21333	2.41	3.05	7.59	4.35
CLOCK	Total Gfp	93.0906	99.8159	96.6056	96.504	95.7814	99.2982	103.183	99.421
	Gfp dim	111.619	102.939	100.533	105.03	101.164	103.757	102.375	102.432
	Gfp mid	88.7211	94.3833	97.4149	93.5064	102.759	96.1889	94.955	97.9675
	Gfp bright	68.7161	112.37	113.052	98.046	58.4615	64.7343	109.417	77.5376
	% Viability loss	4.87	1.71	3.89	3.49	2.4	2.38	4.75	3.17667
CNBP1	Total Gfp	93.0476	103.648	101.709	99.468	98.3241	101.471	105.371	101.722
	Gfp dim	110.513	102.435	101.308	104.752	99.3423	92.0675	94.66	95.3566
	Gfp mid	89.3346	95.3364	98.6257	94.4322	102.554	107.019	98.6241	102.733
	Gfp bright	76.311	111.177	88.1809	91.8898	86.1538	137.198	223.318	148.89
	% Viability loss	5.97	2.25	3.59	3.93667	2.83	4.36	4.85	4.01333
COPS2	Total Gfp	90.582	94.8388	97.7035	94.3748	98.8029	104.44	100.089	101.111
	Gfp dim	110.42	102.477	103.681	105.526	94.1484	93.1561	99.7051	95.6698
	Gfp mid	88.0132	95.3818	90.3469	91.2473	111.371	106.095	97.5369	105.001
	Gfp bright	88.4268	110.581	118.191	105.733	101.026	134.944	111.51	115.826
	% Viability loss	4.73	3.57	3.16	3.82	3.74	3.98	7.39	5.03667
CREB1	Total Gfp	87.5	101.97	103.936	97.802	95.9795	102.928	91.1435	96.6838
	Gfp dim	110.345	102.393	95.6894	102.809	93.3052	98.8668	100.326	97.4993
	Gfp mid	89.8301	93.3394	101.047	94.7389	115.136	100.808	102.021	105.989
	Gfp bright	76.4919	124.441	160.74	120.558	82.5641	98.2287	83.1091	87.9673
	% Viability loss	4.66	2.4	5.2	4.08667	3.63	2.76	3.24	3.21
CREB3	Total Gfp	91.012	100.934	102.42	98.1221	103.525	105.425	105.993	104.981
	Gfp dim	110.476	100.168	93.3968	101.347	99.8988	97.7603	95.7932	97.8175
	Gfp mid	89.4762	97.6285	107.853	98.3194	101.007	102.81	107.763	103.86
	Gfp bright	76.8535	110.73	136.28	107.954	94.1026	115.298	110.015	106.472
	% Viability loss	5.57	4.96	3.82	4.78333	2.3	3.33	4.02	3.21667
CREBBP	Total Gfp	80.992	91.6206	92.1209	88.2445	89.0944	90.081	88.4937	89.223
	Gfp dim	123.838	118.644	107.814	116.765	104.266	105.916	102.546	104.243
	Gfp mid	76.5691	78.77	83.0825	79.4739	93.3586	87.0012	93.9358	91.4319
	Gfp bright	49.7288	95.082	107.708	84.1729	81.2821	96.2963	90.583	89.3871
	% Viability loss	6.32	2.72	3.42	4.15333	2.86	4.36	5.19	4.13667
CREBL1	Total Gfp	80.0315	98.5341	99.7448	92.7702	103.509	102.699	107.238	104.482
	Gfp dim	120.746	93.8484	94.8176	103.137	95.7504	89.0693	97.5008	94.1068
	Gfp mid	79.7782	104.391	101.047	95.0722	109.911	111.998	95.1249	105.678
	Gfp bright	63.472	106.259	165.057	111.596	89.4872	161.675	148.58	133.247
	% Viability loss	8.19	4.51	4.28	5.66	2.13	3.05	5.67	3.61667
CRX	Total Gfp	94.8825	98.4114	99.4201	97.5713	91.7031	95.2632	99.8577	95.608
	Gfp dim	107.984	101.05	100.84	103.291	96.7116	98.5456	91.8504	95.7025
	Gfp mid	93.3931	91.1608	97.1859	93.9133	104.51	100.269	112.383	105.721
	Gfp bright	67.4503	144.709	114.902	109.021	108.462	124.96	145.291	126.238
	% Viability loss	5.29	2.84	3.08	3.73667	1.4	3.5	3.31	2.73667
CRY1	Total Gfp	93.1049	105.216	101.941	100.087	106.2	107.908	111.684	108.597
	Gfp dim	105.772	102.477	96.9164	101.722	90.6914	88.8195	88.4508	89.3206
	Gfp mid	93.5347	93.9975	97.644	95.0587	116.304	118.44	113.98	116.241
	Gfp bright	88.0651	122.504	162.795	124.455	111.026	87.2786	183.857	127.387
	% Viability loss	6.3	2.48	3.15	3.97667	2.08	4.12	5.44	3.88
CTBP1	Total Gfp	96.9753	104.057	107.848	102.96	101.032	106.68	112.787	106.833
	Gfp dim	103.673	103.632	91.6209	99.6421	98.3811	92.8705	85.2686	92.1734
	Gfp mid	98.655	90.9565	110.275	99.9621	106.437	111.254	124.682	114.124
	Gfp bright	72.1519	121.759	149.846	114.585	61.5385	114.01	173.094	116.214
	% Viability loss	5.86	2.49	2.76	3.70333	3.61	4.66	7.64	5.30333
CTBP2	Total Gfp	94.5814	104.234	103.271	100.695	95.3686	102.348	108.643	102.12
	Gfp dim	109.108	97.5226	96.3836	101.005	98.5497	89.2299	94.6445	94.1414
	Gfp mid	91.2459	97.6512	95.7134	94.8701	105.59	112.357	106.608	108.185
	Gfp bright	76.8535	131.893	180.062	129.603	81.7949	137.52	139.013	119.443
	% Viability loss	6.11	1.95	5.71	4.59	2.5	3.41	4.96	3.62333
CTCF	Total Gfp	89.2919	104.411	97.0386	96.9139	98.2416	102.564	96.87	99.2252
	Gfp dim	118.235	107.327	108.395	111.319	93.4739	94.8693	99.9534	96.0989
	Gfp mid	79.8254	90.3211	86.1257	85.4241	107.079	107.994	91.184	102.086
	Gfp bright	74.141	107.452	87.5642	89.7189	125.128	106.28	155.456	128.955
	% Viability loss	5.71	1.99	3.29	3.66333	2.53	5.83	7.28	5.21333
CUTL1	Total Gfp	93.7357	106.838	102.884	101.153	102.006	112.78	115.454	110.08
	Gfp dim	92.41	86.899	101.098	93.469	91.0961	91.8712	90.4533	91.1402
	Gfp mid	106.395	109.724	92.4411	102.853	115.662	108.79	113.81	112.754
	Gfp bright	118.083	123.547	141.007	127.546	119.744	127.214	157.25	134.736
	% Viability loss	6.59	3.66	3.33	4.52667	3.56	7.02	7.87	6.15
CUTL2	Total Gfp	92.1445	99.4205	102.095	97.8868	100.537	90.6748	93.9712	95.0609
	Gfp dim	101.499	108.398	103.164	104.354	102.901	102.864	99.0376	101.601
	Gfp mid	97.2629	88.6645	94.8626	93.5966	100.657	98.9863	101.308	100.317
	Gfp bright	93.6709	115.052	96.6084	101.777	66.4103	61.1916	109.417	79.0063
	% Viability loss	6.77	2.9	3.33	4.33333	2.69	4.93	5.34	4.32
DACH1	Total Gfp	93.2053	103.02	106.41	100.879	92.7598	106.829	100.925	100.171
	Gfp dim	103.654	96.1159	99.4188	99.7297	98.5497	93.6914	93.3095	95.1836
	Gfp mid	95.5639	103.461	98.3639	99.1295	101.62	107.994	107.729	105.781
	Gfp bright	96.5642	112.668	122.713	110.648	113.846	120.773	160.239	131.619
	% Viability loss	6.19	5.38	2.93	4.83333	2.34	4.02	3.9	3.42
DAXX	Total Gfp	101.577	106.716	98.0592	102.117	99.8101	105.074	107.949	104.278
	Gfp dim	99.9063	96.4938	97.1263	97.8421	91.7369	81.3063	89.3356	87.4596
	Gfp mid	94.0302	101.26	103.076	99.4552	110.145	126.498	115.916	117.52
	Gfp bright	139.602	120.417	124.769	128.263	150	103.704	183.558	145.754
	% Viability loss	7.51	3.32	3.16	4.66333	1.76	7.52	3.76	4.34667
DBP	Total Gfp	90.2666	104.861	95.6313	96.9197	90.5969	105.695	100.302	98.8647
	Gfp dim	116.567	100.819	101.55	106.312	103.811	104.345	93.5734	100.577
	Gfp mid	82.9873	100.057	97.3822	93.4754	93.3878	95.496	107.593	98.8256
	Gfp bright	71.2477	92.8465	95.9918	86.6953	89.7436	82.1256	170.105	113.991
	% Viability loss	5.27	2.91	2.43	3.53667	2.03	7.03	5.7	4.92
DBX1	Total Gfp	94.051	101.548	95.786	97.1282	96.5739	106.802	95.1983	99.5246
	Gfp dim	102.924	106.152	100.113	103.063	103.39	95.0299	93.1388	97.1861
	Gfp mid	96.7673	89.5268	93.0628	93.119	95.6357	105.197	107.593	102.809
	Gfp bright	92.7667	123.249	147.174	121.063	77.4359	130.113	155.157	120.902
	% Viability loss	6.99	2.53	2.43	3.98333	1.88	3.72	3.62	3.07333
DCC	Total Gfp	91.7001	104.984	105.668	100.784	96.4418	109.433	95.305	100.393
	Gfp dim	106.503	101.806	100.274	102.861	100.185	91.4964	92.3471	94.6763
	Gfp mid	90.5144	97.0158	98.7893	95.4398	102	114.051	114.218	110.09
	Gfp bright	95.66	107.452	115.725	106.279	92.0513	74.3961	124.365	96.9374
	% Viability loss	5.69	2.36	2.69	3.58	1.7	3.33	3.11	2.71333
PCBD	Total Gfp	93.2483	101.602	99.5438	98.1314	91.9178	103.887	102.223	99.3425
	Gfp dim	107.834	98.5723	103.81	103.405	99.6796	93.9948	92.2384	95.3043
	Gfp mid	93.2279	98.037	95.6152	95.6267	99.022	107.609	112.349	106.327
	Gfp bright	76.8535	121.311	83.4532	93.8727	110	122.705	163.528	132.078
	% Viability loss	7.27	3.24	2.32	4.27667	2.34	3.26	4.73	3.44333
DDEF1	Total Gfp	92.7179	108.12	102.853	101.23	99.4964	106.653	96.8344	100.995
	Gfp dim	98.407	101.386	100.016	99.9363	101.535	91.3001	88.6526	93.8291
	Gfp mid	95.8943	91.8643	98.5929	95.4505	100.89	112.537	118.159	110.529
	Gfp bright	135.805	145.902	111.408	131.038	86.9231	121.739	156.951	121.871
	% Viability loss	6.89	2.36	3.4	4.21667	1.74	3.26	3.28	2.76
DDIT3	Total Gfp	93.6927	103.989	104.183	100.621	100.272	104.291	100.285	101.616
	Gfp dim	104.873	102.519	98.7246	102.039	96.3238	84.6257	95.7932	92.2476
	Gfp mid	94.0302	97.7647	98.1675	96.6541	106.116	123.393	110.175	113.228
	Gfp bright	94.2134	97.6155	134.841	108.89	98.9744	106.602	85.2018	96.9261
	% Viability loss	7.25	2.3	5.08	4.87667	2.16	9.31	7.37	6.28
DDX5	Total Gfp	89.7219	101.111	98.7242	96.5191	91.7527	101.242	98.844	97.2794
	Gfp dim	111.113	108.461	101.582	107.052	108.499	103.899	107.156	106.518
	Gfp mid	86.6682	90.9338	97.4149	91.6723	86.9946	97.0101	87.6168	90.5405
	Gfp bright	86.2568	92.5484	91.6752	90.1601	65.3846	52.818	47.5336	55.2454
	% Viability loss	6.83	3.3	3.81	4.64667	3.09	7.46	11.1	7.21667
DLX1	Total Gfp	97.5057	101.93	104.554	101.33	98.5718	108.111	104.784	103.822
	Gfp dim	95.0525	94.6462	84.3558	91.3515	104.57	102.061	84.5079	97.0464
	Gfp mid	102.596	102.031	120.386	108.338	96.4239	100.346	125.055	107.275
	Gfp bright	121.338	124.143	185.2	143.561	74.1026	93.3977	145.291	104.264
	% Viability loss	8	2.39	5.18	5.19	2.36	5.76	4.66	4.26
DLX2	Total Gfp	88.4318	101.084	102.049	97.1883	104.978	103.738	105.335	104.684
	Gfp dim	107.253	92.1058	98.2402	99.1996	93.9966	93.5665	85.7498	91.1043
	Gfp mid	93.5111	105.98	101.113	100.201	108.393	108.328	125.735	114.152
	Gfp bright	73.0561	115.499	117.986	102.18	126.154	119.807	150.673	132.211
	% Viability loss	9.06	6.29	3.16	6.17	2.49	4.03	7.15	4.55667
DLX3	Total Gfp	98.1938	99.3932	96.4664	98.0178	97.9113	106.127	95.2694	99.7692
	Gfp dim	99.9063	103.275	95.1566	99.446	98.0776	94.5659	90.1428	94.2621
	Gfp mid	101.369	93.4982	104.385	99.7505	101.737	108.251	112.179	107.389
	Gfp bright	87.7034	109.538	138.952	112.064	122.051	117.874	170.703	136.876
	% Viability loss	9.74	3.13	3.37	5.41333	1.56	6.61	4.06	4.07667
DLX4	Total Gfp	85.0631	119.943	104.508	103.171	97.1518	105.87	101.494	101.505
	Gfp dim	120.296	72.5803	96.8518	96.5761	95.6324	97.6533	89.8479	94.3778
	Gfp mid	79.9434	129.173	100.949	103.355	108.101	103.914	114.897	108.971
	Gfp bright	64.557	106.706	132.785	101.35	98.4615	95.3301	162.033	118.608
	% Viability loss	9.85	1.29	3.65	4.93	1.55	2.97	4.7	3.07333
DLX5	Total Gfp	91.0264	102.475	94.6107	96.0373	95.4016	100.256	95.6429	97.1003
	Gfp dim	106.522	92.5887	95.1889	98.0998	100.304	95.8151	92.6265	96.2484
	Gfp mid	94.3605	101.713	97.3168	97.7969	99.3432	106.711	110.617	105.557
	Gfp bright	80.1085	139.94	173.69	131.246	99.4872	85.3462	150.972	111.935
	% Viability loss	6.86	1.59	6.42	4.95667	2.09	3.6	4.2	3.29667
DNM2	Total Gfp	90.883	99.2568	99.5438	96.5612	98.6213	99.6761	97.9726	98.7567
	Gfp dim	111.544	102.918	97.2393	103.901	100.051	89.6939	89.9565	93.2337
	Gfp mid	87.2817	91.4558	96.3024	91.68	102.934	110.432	120.061	111.142
	Gfp bright	81.1935	133.979	138.952	118.041	65.1282	165.217	124.066	118.137
	% Viability loss	6.09	3.81	4.86	4.92	1.58	7.48	6.48	5.18
DNMT1	Total Gfp	91.6571	102.911	97.6108	97.3931	94.1798	101.552	102.33	99.3538
	Gfp dim	111.207	93.9744	102.163	102.448	103.221	89.3727	86.6656	93.0864
	Gfp mid	88.6503	98.1958	89.5942	92.1468	94.2928	111.664	118.838	108.265
	Gfp bright	78.3002	147.988	138.335	121.541	110	148.47	180.568	146.346
	% Viability loss	6.12	1.87	2.64	3.54333	1.66	2.16	7.02	3.61333
DR1	Total Gfp	89.3635	105.625	99.9304	98.3063	101.081	98.9204	96.2653	98.7557
	Gfp dim	117.073	99.0972	98.4501	104.873	99.5953	93.3524	88.7613	93.903
	Gfp mid	81.2412	94.5648	103.698	93.1679	100.131	108.302	113.165	107.199
	Gfp bright	68.8969	141.58	109.764	106.747	101.282	110.145	207.773	139.733
	% Viability loss	6.3	1.86	2.83	3.66333	1.93	2.2	5.4	3.17667
SLC26A3	Total Gfp	94.3807	103.879	100.162	99.4742	101.957	97.3684	101.885	100.403
	Gfp dim	103.504	101.785	101.324	102.204	93.5076	99.5985	90.1428	94.4163
	Gfp mid	96.0359	93.5209	96.5314	95.3627	110.466	100.757	115.645	108.956
	Gfp bright	93.4901	129.806	113.258	112.185	110.256	113.366	147.982	123.868
	% Viability loss	7.89	2.13	3.66	4.56	1.93	2.25	9.45	4.54333
ARID3A	Total Gfp	92.8039	99.5432	101.044	97.797	98.093	107.598	103.272	102.988
	Gfp dim	107.253	104.64	101.873	104.588	101.046	97.3499	93.8373	97.4109
	Gfp mid	92.6616	94.4968	96.0406	94.3997	103.576	108.354	107.899	106.61
	Gfp bright	83.906	109.091	107.708	100.235	62.5641	48.9533	116.293	75.9368
	% Viability loss	7.54	2.46	2.84	4.28	3.34	5.07	8.83	5.74667
DRPLA	Total Gfp	91.1984	96.066	101.214	96.1594	96.0951	101.727	107.096	101.639
	Gfp dim	107.046	102.183	100.016	103.082	101.939	97.2606	94.1633	97.7877
	Gfp mid	90.6324	91.7281	100.524	94.2947	101.737	104.915	111.398	106.017
	Gfp bright	95.66	134.277	107.914	112.617	66.4103	69.2432	119.581	85.0783
	% Viability loss	10.02	3.13	3.27	5.47333	2.02	4.08	5.58	3.89333
DYRK1B	Total Gfp	84.3033	95.9296	103.503	94.5785	95.5998	100.985	103.681	100.089
	Gfp dim	118.141	94.5832	96.9809	103.235	94.8061	99.2594	96.3986	96.8214
	Gfp mid	81.5007	102.099	98.233	93.9443	107.546	102.836	104.196	104.859
	Gfp bright	48.1013	127.72	155.19	110.337	114.872	93.3977	131.54	113.27
	% Viability loss	18.32	5.14	3.03	8.83	2.22	4.92	4.95	4.03
E2F1	Total Gfp	94.18	105.12	100.796	100.032	98.9515	99.946	94.9849	97.9608
	Gfp dim	94.1154	99.5801	93.6713	95.7889	94.2327	106.844	90.1428	97.0732
	Gfp mid	108.542	104.55	111.518	108.203	111.954	96.3172	109.631	105.968
	Gfp bright	83.3635	73.1744	108.736	88.4246	100	66.3446	151.57	105.971
	% Viability loss	11.48	5.48	4.01	6.99	2.42	8.27	7.01	5.9
E2F3	Total Gfp	87.1846	106.048	100.704	97.9786	97.3169	106.613	99.8399	101.257
	Gfp dim	115.105	97.7745	98.4017	103.76	97.1164	91.6748	77.8485	88.8799
	Gfp mid	82.9637	104.573	98.8547	95.4637	104.394	113.871	137.286	118.517
	Gfp bright	84.0868	94.7839	136.28	105.05	108.718	86.3124	201.196	132.075
	% Viability loss	10.48	3.68	3.29	5.81667	1.86	5.37	4.48	3.90333
E2F5	Total Gfp	97.5201	104.057	104.353	101.977	92.7103	101.457	102.116	98.7614
	Gfp dim	104.292	97.7115	96.0768	99.36	102.715	93.2274	89.3356	95.0927
	Gfp mid	95.1156	100.511	98.9202	98.1821	96.6282	108.687	119.45	108.255
	Gfp bright	94.9367	107.452	154.368	118.919	79.7436	115.942	137.22	110.968
	% Viability loss	8.5	2.97	3.78	5.08333	1.45	1.98	4.37	2.6
E4F1	Total Gfp	96.0006	108.093	108.235	104.109	97.7462	102.416	98.7018	99.6212
	Gfp dim	107.084	96.4308	96.5289	100.015	103.946	91.425	90.8103	95.3938
	Gfp mid	92.756	100.919	109.98	101.218	93.3878	108.328	111.636	104.451
	Gfp bright	83.1826	116.095	89.4142	96.2307	94.8718	133.333	179.97	136.058
	% Viability loss	8.9	4.04	3.73	5.55667	1.25	1.27	4.99	2.50333
EBF1	Total Gfp	97.8784	105.039	104.137	102.351	100.57	105.533	104.588	103.564
	Gfp dim	99.569	86.836	95.1727	93.8592	87.5885	87.5881	87.3176	87.4981
	Gfp mid	97.7348	106.615	105.596	103.315	117.647	113.717	114.184	115.183
	Gfp bright	114.105	154.545	131.552	133.401	132.564	151.691	204.484	162.913
	% Viability loss	9.64	4.14	2.19	5.32333	2.64	2.89	9.43	4.98667
EED	Total Gfp	91.1554	106.552	100.116	99.2745	97.6967	104.359	95.2339	99.0965
	Gfp dim	111.994	99.4751	99.3704	103.613	97.3187	92.7813	88.7302	92.9434
	Gfp mid	85.4412	97.8781	99.7382	94.3525	102.846	110.407	118.125	110.459
	Gfp bright	94.0325	119.076	122.508	111.872	125.128	105.636	160.837	130.534
	% Viability loss	8.52	3.87	4	5.46333	1.35	4.54	6.37	4.08667
EGR1	Total Gfp	90.8687	104.057	106.781	100.569	101.263	101.498	105.513	102.758
	Gfp dim	111.544	95.9269	97.6106	101.694	98.6509	100.134	97.0817	98.6221
	Gfp mid	87.6357	95.8357	92.6047	92.0254	103.459	102.194	102.837	102.83
	Gfp bright	82.6401	156.781	183.35	140.924	87.1795	95.9742	115.097	99.417
	% Viability loss	10.16	2.84	6.92	6.64	2.17	5.15	10.52	5.94667
EGR2	Total Gfp	96.0866	104.057	104.879	101.674	96.9537	109.042	106.58	104.192
	Gfp dim	103.28	104.703	95.8024	101.262	101.737	102.097	95.5293	99.7877
	Gfp mid	98.7494	93.4982	103.632	98.6266	98.9053	100.654	104.026	101.195
	Gfp bright	71.9711	103.428	135.457	103.619	76.6667	37.037	106.129	73.2774
	% Viability loss	9.6	3.41	4.82	5.94333	1.98	6.52	10.55	6.35
EGR3	Total Gfp	100.258	101.48	101.848	101.195	103.509	104.049	91.8549	99.804
	Gfp dim	100.6	102.142	91.1366	97.9593	99.258	105.737	93.0922	99.3626
	Gfp mid	102.525	94.5875	119.274	105.462	104.043	93.3145	109.597	102.318
	Gfp bright	79.0235	123.994	113.669	105.562	90.5128	73.1079	137.818	100.479
	% Viability loss	8.78	2.52	6.76	6.02	2.58	4.26	6.17	4.33667
EGR4	Total Gfp	90.1806	99.1205	95.4767	94.9259	98.7534	98.3401	102.828	99.9737
	Gfp dim	106.634	99.874	107.378	104.629	105.43	109.342	98.2614	104.345
	Gfp mid	95.6111	100.533	87.7291	94.6245	94.2052	87.2835	98.9978	93.4955
	Gfp bright	74.6835	98.9568	81.8088	85.1497	72.5641	76.0064	106.129	84.8997
	% Viability loss	15.18	8.15	5.75	9.69333	3.28	5.79	7.79	5.62
EHF	Total Gfp	99.7706	106.47	112.565	106.269	100.058	109.298	106.527	105.294
	Gfp dim	97.2264	92.0848	88.5211	92.6108	92.1585	87.0349	79.3387	86.1774
	Gfp mid	96.0123	102.53	109.064	102.536	111.371	116.233	131.918	119.84
	Gfp bright	141.23	136.215	186.845	154.763	115.641	151.691	204.484	157.272
	% Viability loss	11.54	4.58	6.72	7.61333	1.89	4.05	6.57	4.17
ELF1	Total Gfp	76.8062	106.061	103.24	95.3691	95.6493	103.63	111.773	103.684
	Gfp dim	132.309	98.6983	103.859	111.622	106.273	92.3708	88.3887	95.6776
	Gfp mid	64.1104	103.847	89.4961	85.8177	90.4685	108.508	120.571	106.516
	Gfp bright	60.3978	84.7988	120.863	88.6866	98.2051	101.771	138.416	112.797
	% Viability loss	11.58	3.08	5.23	6.63	1.74	4.58	6.79	4.37
ELF3	Total Gfp	88.0017	97.6887	94.3169	93.3358	89.5071	99.2308	89.454	92.7306
	Gfp dim	111.376	104.871	102.664	106.303	108.938	104.792	102.158	105.296
	Gfp mid	88.6031	91.5693	92.2775	90.8166	87.2865	96.1632	101.75	95.0665
	Gfp bright	73.4177	122.802	102.98	99.7333	63.0769	58.2931	73.5426	64.9709
	% Viability loss	9.74	2.97	4.83	5.84667	1.76	3.7	7.19	4.21667
ELF5	Total Gfp	94.2087	103.729	101.539	99.8256	89.6888	105.911	101.174	98.9245
	Gfp dim	107.271	96.2419	93.9942	99.1691	102.917	93.7985	87.3021	94.6727
	Gfp mid	91.1751	99.8298	111.06	100.688	94.5263	110.509	120.061	108.366
	Gfp bright	91.1392	128.912	135.663	118.571	103.333	97.5845	157.549	119.489
	% Viability loss	9.25	2.87	4.71	5.61	1.42	5.29	7.25	4.65333
ELK1	Total Gfp	91.3847	105.529	96.853	97.9224	91.9838	100.31	99.8222	97.3721
	Gfp dim	113.549	106.383	104.747	108.226	100.438	96.3326	90.4378	95.7363
	Gfp mid	85.2997	91.66	93.6191	90.1929	101.007	104.427	116.392	107.275
	Gfp bright	77.5769	106.706	86.3309	90.2047	80.2564	118.519	126.756	108.51
	% Viability loss	10.52	2.32	2.18	5.00667	2.39	2.16	5.63	3.39333
ELK3	Total Gfp	90.3956	107.984	98.4922	98.9573	101.098	102.24	96.1053	99.8145
	Gfp dim	111.563	105.963	104.165	107.23	99.5447	100.062	91.6796	97.0956
	Gfp mid	87.9424	95.813	89.9542	91.2365	103.605	101.142	109.326	104.691
	Gfp bright	74.3219	88.6736	108.941	90.6456	81.2821	86.3124	158.744	108.78
	% Viability loss	9.49	1.78	3.22	4.83	2.3	3.14	5.88	3.77333
ELK4	Total Gfp	88.1594	106.702	92.5539	95.8052	107.042	101.849	104.731	104.54
	Gfp dim	100.3	100.021	101.921	100.747	82.8836	92.8705	94.2409	89.9984
	Gfp mid	97.4752	100.942	85.0458	94.4876	129.616	112.64	103.109	115.121
	Gfp bright	105.787	98.2116	166.29	123.429	121.795	83.4138	147.384	117.531
	% Viability loss	9.09	3.2	4.9	5.73	3.52	5.17	14.25	7.64667
ELL	Total Gfp	91.4851	103.429	100.858	98.5909	97.8288	105.587	103.575	102.33
	Gfp dim	107.515	97.0607	95.1566	99.9108	97.8078	97.6176	91.0897	95.505
	Gfp mid	92.1425	101.668	105.792	99.8675	107.605	103.708	112.655	107.989
	Gfp bright	87.1609	113.562	132.785	111.169	82.8205	84.7021	106.129	91.2171
	% Viability loss	10.2	3.64	2.54	5.46	2.03	5.96	12.18	6.72333
EMX1	Total Gfp	97.3194	103.566	101.214	100.7	102.353	105.425	97.7948	101.858
	Gfp dim	103.823	99.811	98.6277	100.754	91.8044	100.366	92.642	94.9374
	Gfp mid	97.5932	95.4045	98.1675	97.0551	113.618	104.222	113.572	110.471
	Gfp bright	82.2785	130.253	128.88	113.804	93.0769	48.9533	128.55	90.1934
	% Viability loss	10.11	2.95	3.42	5.49333	2.1	5.56	7.46	5.04
EMX2	Total Gfp	77.3222	100.716	94.255	90.7644	95.7814	92.834	97.9015	95.5056
	Gfp dim	105.191	109.385	102.276	105.617	102.361	99.0274	96.3831	99.2571
	Gfp mid	92.3549	92.0231	92.2775	92.2185	100.89	102.656	105.453	103
	Gfp bright	97.2875	80.4769	118.191	98.6519	65.3846	85.3462	109.118	86.6163
	% Viability loss	20.19	6.7	2.87	9.92	2.1	2.89	5.99	3.66
EN1	Total Gfp	92.5172	101.534	101.863	98.6382	91.9508	104.656	99.5376	98.7148
	Gfp dim	109.333	106.76	103.81	106.634	99.882	100.616	101.459	100.652
	Gfp mid	86.2907	92.8855	90.9359	90.0374	98.5841	103.118	93.2224	98.3082
	Gfp bright	109.222	98.8077	108.941	105.657	102.821	48.9533	128.55	93.4413
	% Viability loss	13.75	5.15	4.73	7.87667	2.56	5.26	6.87	4.89667
EN2	Total Gfp	67.6892	100.075	102.668	90.1439	100.718	104.049	106.224	103.664
	Gfp dim	116.679	100.42	93.9135	103.671	97.403	95.012	98.2304	96.8818
	Gfp mid	83.4828	103.438	112.14	99.687	107.342	110.612	96.6536	104.869
	Gfp bright	76.8535	70.6408	112.025	86.5063	74.359	70.8535	149.477	98.2298
	% Viability loss	14.48	4.42	6.65	8.51667	1.75	3.71	9.89	5.11667
ENO1	Total Gfp	96.2586	102.12	97.7035	98.6942	100.124	106.451	97.368	101.314
	Gfp dim	103.617	98.9922	99.5964	100.735	99.6627	96.404	94.6911	96.9193
	Gfp mid	94.101	98.4682	99.2147	97.2613	102.321	110.432	101.342	104.698
	Gfp bright	104.34	119.076	119.219	114.212	88.7179	49.9195	153.363	97.3336
	% Viability loss	10.38	3.97	3.84	6.06333	1.5	4.03	6.63	4.05333
EOMES	Total Gfp	93.449	100.62	94.1004	96.0566	98.935	107.233	105.691	103.953
	Gfp dim	97.0577	95.1711	97.3846	96.5378	97.4199	99.0988	89.9721	95.4969
	Gfp mid	101.487	101.827	106.643	103.319	106.058	106.583	114.625	109.089
	Gfp bright	115.19	123.547	99.8972	112.878	87.6923	43.1562	173.393	101.414
	% Viability loss	12.19	3.56	4.94	6.89667	1.63	8.29	5.55	5.15667
Epas1	Total Gfp	99.57	105.134	105.219	103.308	98.6874	107.638	111.649	105.991
	Gfp dim	106.953	89.5444	99.2896	98.5956	97.2175	93.1561	93.7752	94.7163
	Gfp mid	92.3313	107.092	100.164	99.8622	105.941	109.072	107.729	107.581
	Gfp bright	86.2568	124.441	120.658	110.452	92.0513	110.789	159.94	120.927
	% Viability loss	10.86	4.2	3.02	6.02667	2.43	2.93	7.66	4.34
EPC1	Total Gfp	97.1904	107.207	102.729	102.375	109.403	105.169	104.748	106.44
	Gfp dim	103.111	97.9845	97.7236	99.6063	92.0236	95.4582	100.295	95.9256
	Gfp mid	97.8764	107.727	98.1675	101.257	113.794	110.509	99.2696	107.858
	Gfp bright	87.5226	73.4724	140.596	100.53	114.103	52.496	90.8819	85.8268
	% Viability loss	10.93	1.79	4.48	5.73333	2.8	5.37	6.79	4.98667
NR2F6	Total Gfp	90.5103	101.33	103.363	98.4011	104.285	100.526	109.657	104.823
	Gfp dim	107.046	100.945	91.0881	99.6931	91.8044	82.1986	94.1323	89.3784
	Gfp mid	93.4167	96.7661	107.493	99.2254	113.356	121.314	108.816	114.495
	Gfp bright	79.2043	118.331	161.357	119.631	103.59	169.082	127.354	133.342
	% Viability loss	10.59	3.16	5.38	6.37667	2.95	2.78	8.6	4.77667
NR2F1	Total Gfp	92.9042	103.279	101.446	99.2099	103.839	107.449	101.423	104.237
	Gfp dim	106.109	101.134	107.346	104.863	93.9966	96.7074	98.1527	96.2856
	Gfp mid	93.1336	93.2032	88.678	91.6716	110.057	103.323	103.652	105.678
	Gfp bright	88.6076	137.258	94.3474	106.738	101.282	111.433	93.5725	102.096
	% Viability loss	10.9	2.52	3.39	5.60333	3.34	5.96	13.09	7.46333
ERF	Total Gfp	87.0556	104.657	107.168	99.6267	100.867	97.7328	106.402	101.667
	Gfp dim	101.912	94.1423	105.344	100.466	89.1906	93.6736	92.968	91.9441
	Gfp mid	98.7494	102.031	88.6453	96.4753	119.837	104.427	106.744	110.336
	Gfp bright	86.6184	127.124	103.392	105.711	134.872	162.641	139.91	145.808
	% Viability loss	13.54	3.89	3.91	7.11333	3.62	3.29	9.37	5.42667
Erg	Total Gfp	88.8331	99.9114	99.25	95.9982	94.9723	98.448	96.7811	96.7338
	Gfp dim	106.597	105.081	103.31	104.996	106.189	108.414	94.5669	103.057
	Gfp mid	93.7942	96.8569	85.7984	92.1499	92.5412	89.6446	106.336	96.1739
	Gfp bright	88.9693	81.3711	144.707	105.016	75.641	78.5829	146.188	100.137
	% Viability loss	16.54	7.33	3.01	8.96	2.32	4.32	5.28	3.97333
ESR1	Total Gfp	94.8394	100.866	101.693	99.1329	88.0376	102.645	98.0615	96.2481
	Gfp dim	102.268	89.4394	109.025	100.244	109.325	103.471	95.7932	102.863
	Gfp mid	97.0741	111.404	81.6754	96.7177	88.4542	96.7022	105.826	96.9943
	Gfp bright	96.2025	96.7213	122.713	105.212	63.3333	65.7005	123.169	84.0676
	% Viability loss	18.23	9.53	5.64	11.1333	2.13	5.53	5.99	4.55
ESR2	Total Gfp	62.1416	108.488	101.585	90.7384	95.5833	96.7476	101.938	98.0898
	Gfp dim	126.912	98.5513	98.3532	107.939	98.027	89.8724	90.4222	92.7739
	Gfp mid	68.6645	103.597	101.407	91.2228	102.671	112.819	117.207	110.899
	Gfp bright	66.9078	80.6259	127.852	91.7952	103.846	104.67	110.015	106.177
	% Viability loss	17.89	5.48	5.4	9.59	1.98	3.78	7.19	4.31667
ESX1	Total Gfp	98.0935	103.866	100.054	100.671	98.9681	101.309	97.4213	99.2328
	Gfp dim	97.976	98.6143	97.0778	97.8894	100.152	98.7775	93.6976	97.5423
	Gfp mid	101.015	101.01	94.4372	98.8206	102.73	99.9102	108.374	103.671
	Gfp bright	115.371	101.639	171.634	129.548	71.5385	124.316	130.045	108.633
	% Viability loss	13.52	4.1	7.53	8.38333	2.79	4.02	4.2	3.67
ETV1	Total Gfp	93.0476	96.3524	99.5438	96.3146	93.2387	96.6532	96.1586	95.3502
	Gfp dim	107.871	101.512	104.375	104.586	101.535	93.5665	96.1503	97.0838
	Gfp mid	90.2784	95.6541	78.2068	88.0465	99.7811	104.35	101.58	101.904
	Gfp bright	90.4159	118.778	168.14	125.778	78.4615	160.386	144.096	127.648
	% Viability loss	12.42	2.82	8.5	7.91333	2.06	3.56	5.9	3.84
ETV6	Total Gfp	98.6382	105.829	99.1572	101.208	103.806	103.522	97.3146	101.548
	Gfp dim	102.455	92.7777	104.521	99.9177	89.8145	97.5105	86.6035	91.3095
	Gfp mid	95.8707	104.732	88.5798	96.3941	119.369	105.556	116.494	113.807
	Gfp bright	98.3725	128.465	115.108	113.982	108.462	88.5668	218.834	138.621
	% Viability loss	15.47	5.03	4.92	8.47333	2.36	4.73	7.05	4.71333
BCL11A	Total Gfp	91.6284	101.93	93.9612	95.8397	88.632	96.0729	91.2502	91.985
	Gfp dim	112.969	98.8243	97.546	103.113	98.516	100.009	101.614	100.046
	Gfp mid	84.8277	97.447	103.305	95.1932	102.671	97.4208	90.4705	96.8541
	Gfp bright	83.0018	123.1	121.891	109.331	106.923	107.246	113.303	109.158
	% Viability loss	13.4	5.44	5.16	8	2.56	2.31	6.94	3.93667
EVX1	Total Gfp	86.7546	103.893	95.2602	95.3026	96.8546	111.026	94.6648	100.848
	Gfp dim	114.636	105.207	111.673	110.505	100.995	96.0828	102.049	99.7089
	Gfp mid	83.6715	93.9294	83.2461	86.949	98.5258	103.862	86.3937	96.2607
	Gfp bright	80.4702	99.4039	68.6536	82.8426	104.103	128.824	130.045	120.991
	% Viability loss	15.04	5.6	4.07	8.23667	3.5	2.32	13.74	6.52
EVX2	Total Gfp	94.6531	103.266	100.332	99.4171	99.2487	97.3684	97.8659	98.161
	Gfp dim	105.397	101.281	106.135	104.271	102.816	99.9911	90.624	97.8104
	Gfp mid	91.5054	97.3562	86.2565	91.706	98.0003	98.4987	117.105	104.535
	Gfp bright	107.052	110.73	107.503	108.428	93.3333	104.348	122.571	106.751
	% Viability loss	14.63	4.75	2.97	7.45	2.86	4.62	6.39	4.62333
EYA2	Total Gfp	96.0292	106.279	104.817	102.375	109.271	108.016	104.819	107.369
	Gfp dim	109.314	106.131	98.2887	104.578	92.4283	98.5812	93.7907	94.9334
	Gfp mid	87.6357	93.7025	103.272	94.8701	112.451	105.736	109.665	109.284
	Gfp bright	90.4159	99.1058	120.452	103.325	102.564	67.9549	121.076	97.1984
	% Viability loss	16.75	3.97	3.66	8.12667	2.55	3.86	8.61	5.00667
Plate 3
EZH2	Total Gfp	93.2649	87.7195	106.762	95.9155	112.184	102.692	96.5203	103.799
	Gfp dim	93.4998	112.122	104.137	103.253	92.5351	102.024	103.217	99.2589
	Gfp mid	111.718	86.0961	75.9182	91.2442	115.41	97.9002	88.0482	100.453
	Gfp bright	124.667	94.832	150.425	123.308	90.101	86.7188	119.015	98.6116
	% Viability loss	6.65	1.4	7.12	5.05667	5.15	4.41	1.09	3.55
FOXH1	Total Gfp	123.735	92.7953	98.3547	104.962	108.199	104.721	96.5932	103.171
	Gfp dim	87.3246	110.298	107.76	101.794	97.851	101.751	101.145	100.249
	Gfp mid	130.579	88.2148	95.1126	104.636	104.159	96.2823	99.742	100.061
	Gfp bright	76	91.6021	83.7584	83.7868	97.3737	76.1719	87.5513	87.0323
	% Viability loss	4.87	1.35	5.11	3.77667	3.57	5.38	1.58	3.51
FEM1A	Total Gfp	92.5086	91.9052	97.0007	93.8048	103.54	102.886	91.8929	99.4398
	Gfp dim	99.217	107.217	100.953	102.462	105.849	99.4163	98.8863	101.384
	Gfp mid	102.172	88.9611	107.139	99.4241	90.4249	99.0706	100.086	96.5271
	Gfp bright	85.3333	106.202	80.8949	90.8099	67.8788	105.859	103.967	92.5684
	% Viability loss	6.97	1.05	4.77	4.26333	2.03	3.61	1.16	2.26667
FEM1B	Total Gfp	97.5509	92.6149	97.5203	95.8953	97.3193	110.717	99.6721	102.569
	Gfp dim	95.4203	106.365	110.715	104.167	102.682	97.3694	101.377	100.476
	Gfp mid	106.419	92.9337	77.9028	92.4184	96.4393	103.683	92.5537	97.5588
	Gfp bright	132.667	88.2429	123.49	114.8	90.5051	112.5	128.591	110.532
	% Viability loss	7.54	0.9	4.77	4.40333	2.24	3.3	0.65	2.06333
FOXI1	Total Gfp	96.9206	94.3349	103.172	98.1426	102.587	110.955	102.387	105.31
	Gfp dim	92.0077	111.393	103.222	102.207	98.6589	97.4604	94.6945	96.9379
	Gfp mid	117.281	87.6369	94.4905	99.8029	104.728	103.236	109.475	105.813
	Gfp bright	119.333	88.3721	100.224	102.643	80	138.281	113.817	110.699
	% Viability loss	6.99	1.53	5.33	4.61667	2.96	4.36	1.33	2.88333
FOXC2	Total Gfp	98.6674	88.5254	103.377	96.8566	100.524	107.361	103.917	103.934
	Gfp dim	94.1793	119.461	106.73	106.79	102.698	89.8037	89.1879	93.8966
	Gfp mid	112.739	80.3419	90.6398	94.5734	97.9354	121.79	123.199	114.308
	Gfp bright	102	77.3902	93.4228	90.9377	62.2222	132.031	106.977	100.41
	% Viability loss	7.64	1.01	3.9	4.18333	2.48	4.6	1.28	2.78667
FOXM1	Total Gfp	74.2482	89.0787	84.4053	82.5774	97.2098	103.005	100.455	100.224
	Gfp dim	114.108	103.325	96.7016	104.712	101.761	94.0793	96.2104	97.3503
	Gfp mid	67.3469	89.9964	89.9585	82.434	97.7259	112.014	103.353	104.364
	Gfp bright	84.3333	121.318	151.32	118.99	83.6364	99.2188	127.497	103.451
	% Viability loss	16.97	2.04	5.53	8.18	3.11	4.55	1.76	3.14
FOXN2	Total Gfp	101.117	96.7164	100.984	99.6056	100.336	106.123	93.4779	99.9789
	Gfp dim	102.216	93.0874	113.308	102.87	99.9031	93.488	99.8299	97.7403
	Gfp mid	94.3713	106.32	86.6114	95.7675	100.239	111.084	99.8796	103.734
	Gfp bright	109	106.331	72.4832	95.938	105.051	120.703	91.3817	105.712
	% Viability loss	7.19	0.65	4.22	4.02	2.51	6.6	1.18	3.43
FOXD4	Total Gfp	102.377	99.0859	101.393	100.952	92.3486	99.7688	100.2	97.4393
	Gfp dim	97.8283	99.8176	102.517	100.054	107.497	101.084	98.6852	102.422
	Gfp mid	103.325	102.107	91.0841	98.8384	85.8767	93.7694	100.843	93.4962
	Gfp bright	120.667	92.2481	116.51	109.808	81.6162	113.672	134.063	109.784
	% Viability loss	7.46	0.88	7.05	5.13	2.27	3.74	1.2	2.40333
FOXF2	Total Gfp	113.992	97.5824	102.889	104.821	95.3654	103.17	101.785	100.107
	Gfp dim	90.8554	97.162	99.2374	95.7516	103.765	99.8863	101.624	101.758
	Gfp mid	126.728	103.551	85.6635	105.314	95.781	97.074	100.224	97.6928
	Gfp bright	31.3333	100.129	146.667	92.7097	81.2121	104.297	73.3242	86.2777
	% Viability loss	6.98	1.02	8.03	5.34333	3.37	3.64	0.81	2.60667
FKHL18	Total Gfp	117.792	96.3074	99.0475	104.382	97.2255	102.379	97.6498	99.0848
	Gfp dim	86.4529	103.304	106.177	98.6448	103.975	96.0049	95.2978	98.4258
	Gfp mid	131.764	97.5563	91.173	106.831	93.7163	112.186	109.097	105
	Gfp bright	89.6667	94.186	102.908	95.587	75.5556	68.75	109.986	84.764
	% Viability loss	4.89	1.73	5.6	4.07333	4.49	4.53	1.71	3.57667
FOXL1	Total Gfp	130.128	91.1715	92.86	104.72	88.8628	99.2617	100.765	96.2966
	Gfp dim	69.4933	109.974	97.6168	92.3612	103.571	95.0193	94.215	97.6017
	Gfp mid	163.693	88.8648	107.346	119.968	92.2501	108.158	112.365	104.258
	Gfp bright	148	94.832	85.9955	109.609	103.838	128.516	95.4856	109.28
	% Viability loss	4.79	2.12	4.64	3.85	4.38	4.61	1.69	3.56
FLI1	Total Gfp	133.549	89.9808	101.992	108.507	98.6323	103.99	89.5609	97.3944
	Gfp dim	73.8218	111.798	112.05	99.2232	104.653	102.676	98.3604	101.897
	Gfp mid	157.933	85.5905	96.6528	113.392	93.6565	92.6334	99.5013	95.2637
	Gfp bright	98.6667	94.0568	62.4609	85.0615	61.8182	97.2656	114.637	91.2404
	% Viability loss	3.15	1.46	4.16	2.92333	2.35	3.31	1.3	2.32
FOS	Total Gfp	127.661	93.9981	103.078	108.246	100.289	109.867	91.7471	100.634
	Gfp dim	79.1697	109.244	98.3603	95.5913	100.339	100.993	96.5661	99.2995
	Gfp mid	146.708	89.9242	96.8306	111.154	100.598	98.0723	107.618	102.096
	Gfp bright	111.333	93.7984	119.284	108.139	61.0101	98.8281	99.0424	86.2935
	% Viability loss	3.79	1.14	6.41	3.78	2.8	5.1	1.1	3
FOSB	Total Gfp	94.9037	91.9774	102.181	96.3539	97.4756	105.675	101.038	101.396
	Gfp dim	94.4748	109.588	99.8665	101.31	102.714	95.2619	90.1469	96.0411
	Gfp mid	113.693	87.5647	96.3863	99.2147	96.4991	107.022	116.01	106.511
	Gfp bright	86.3333	99.8708	109.53	98.5781	74.7475	135.938	152.941	121.209
	% Viability loss	4.48	1.63	6.99	4.36667	3.92	2.93	1.65	2.83333
Fosl1	Total Gfp	112.696	93.4087	103.487	103.197	98.7886	100.992	95.5547	98.4451
	Gfp dim	90.8997	112.872	102.231	102.001	106.156	93.2757	92.4671	97.2996
	Gfp mid	120.276	86.4572	99.378	102.037	89.228	107.47	112.261	102.986
	Gfp bright	96.3333	84.7545	97.1812	92.7564	93.7374	180.078	144.186	139.334
	% Viability loss	4.28	1.07	6.7	4.01667	2.56	6.4	1.48	3.48
FOSL2	Total Gfp	118.08	91.2076	96.8118	102.033	92.2548	102.439	98.5425	97.7453
	Gfp dim	83.646	108.798	101.602	98.0152	106.673	97.8546	97.1384	100.555
	Gfp mid	134.233	86.9628	95.3199	105.505	88.48	99.5525	103.525	97.1859
	Gfp bright	118.333	104.91	109.888	111.044	93.3333	154.688	109.166	119.062
	% Viability loss	3.95	1.5	5.85	3.76667	2.88	4.43	1.35	2.88667
BRD2	Total Gfp	101.657	89.211	96.9535	95.9404	93.052	104.288	100.911	99.417
	Gfp dim	96.809	108.23	106.902	103.98	106.512	100.766	97.9892	101.755
	Gfp mid	107.077	89.25	94.4313	96.9194	89.617	96.5577	102.184	96.1196
	Gfp bright	92.6667	96.5116	84.3848	91.1877	77.9798	110.938	107.524	98.8137
	% Viability loss	5.44	1.41	6.58	4.47667	2.88	4.11	1.32	2.77
DTX1	Total Gfp	95.2458	90.2935	98.3547	94.6313	84.3298	107.167	95.0811	95.5259
	Gfp dim	96.7794	117.353	113.518	109.217	111.957	103.935	100.696	105.529
	Gfp mid	105.234	82.9421	89.7808	92.6522	81.0892	93.0465	98.1599	90.7652
	Gfp bright	115.333	77.5194	75.7047	89.5191	65.0505	83.5938	102.326	83.6566
	% Viability loss	5.07	1.25	5.57	3.96333	2.38	4.25	1.6	2.74333
GABPA	Total Gfp	86.7999	94.4431	105.629	95.6239	94.365	108.852	108.544	103.921
	Gfp dim	96.7499	97.7093	106.425	100.295	104.637	94.7919	87.1462	95.5251
	Gfp mid	111.159	97.6285	104.117	104.301	90.6344	111.188	120.688	107.503
	Gfp bright	63.6667	127.907	64.519	85.3642	94.5455	113.672	158.14	122.119
	% Viability loss	8.78	0.94	3.42	4.38	3.68	4.53	1.63	3.28
GABPB1	Total Gfp	99.2076	95.5016	102.385	99.0315	99.0856	109.061	106.759	104.969
	Gfp dim	96.2033	101.662	98.265	98.7102	102.117	94.2158	92.0804	96.1376
	Gfp mid	106.09	94.1856	106.635	102.303	97.2472	115.284	117.042	109.858
	Gfp bright	117	117.442	89.8434	108.095	94.1414	103.516	93.2969	96.9846
	% Viability loss	4.85	1.61	4.76	3.74	5.12	4.94	1.46	3.84
GAS7	Total Gfp	100.108	91.6647	99.4726	97.0818	98.4291	102.483	94.8078	98.5734
	Gfp dim	98.1977	114.96	125.11	112.756	103.474	104.541	101.005	103.007
	Gfp mid	100.757	83.6885	68.4242	84.2899	97.7558	90.0516	101.187	96.3314
	Gfp bright	121.333	89.1473	89.217	99.8992	59.798	76.5625	81.2585	72.5397
	% Viability loss	6.36	1.18	8.96	5.5	4.31	5.42	1.34	3.69
GATA1	Total Gfp	98.8295	93.12	103.535	98.4947	91.6764	111.462	93.241	98.7933
	Gfp dim	91.2099	104.602	94.0133	96.6083	101.131	92.0779	91.0131	94.7407
	Gfp mid	116.425	87.8536	103.791	102.69	96.6188	117.04	115.322	109.66
	Gfp bright	132.333	135.659	116.689	128.227	111.515	131.25	137.346	126.704
	% Viability loss	4.85	1.35	5.36	3.85333	2.63	6.86	1.04	3.51
GATA2	Total Gfp	104.412	93.2523	98.9845	98.883	99.2106	104.601	96.2106	100.008
	Gfp dim	95.4794	108.757	96.9304	100.389	102.569	97.0207	94.0449	97.8782
	Gfp mid	107.999	89.3704	101.481	99.6167	96.7086	101.067	112.605	103.46
	Gfp bright	122.333	95.8656	111.141	109.78	69.899	134.375	94.3912	99.5551
	% Viability loss	4.8	1.33	3.38	3.17	2.55	4.29	0.99	2.61
GATA3	Total Gfp	100.81	91.7368	102.275	98.2741	90.7073	99.4854	99.3806	96.5244
	Gfp dim	96.0408	115.062	106.54	105.881	107.255	98.2943	95.3906	100.313
	Gfp mid	106.715	82.8217	98.2227	95.9198	86.5051	101.549	108.169	98.7409
	Gfp bright	127.333	93.0233	81.7002	100.686	104.242	123.438	116.279	114.653
	% Viability loss	4.46	1.54	4.91	3.63667	2.38	3.34	1.34	2.35333
GATA4	Total Gfp	118.098	91.5203	99.6458	103.088	90.9261	99.9627	88.5043	93.131
	Gfp dim	90.4417	121.407	108.637	106.828	111.197	98.4156	95.901	101.838
	Gfp mid	123.897	80.7993	98.8448	101.18	83.1837	109.329	111.402	101.305
	Gfp bright	89	61.6279	62.9978	71.2086	47.6768	57.8125	64.0219	56.5037
	% Viability loss	4.44	1.09	3.04	2.85667	3.3	4.7	0.78	2.92667
GATA5	Total Gfp	116.856	94.9122	103.11	104.959	96.5221	110.448	97.1397	101.37
	Gfp dim	95.2135	104.764	99.5043	99.8272	107.109	92.4115	88.3063	95.9424
	Gfp mid	111.619	94.1134	103.614	103.116	89.0784	122.272	122.064	111.138
	Gfp bright	89.6667	96.124	95.481	93.7572	79.596	74.2188	130.506	94.7736
	% Viability loss	3.86	1.6	4.07	3.17667	3.33	6.21	1.03	3.52333
GATA6	Total Gfp	99.3337	89.3673	95.5365	94.7458	90.2227	99.5302	88.0306	92.5945
	Gfp dim	95.5976	118.042	104.519	106.053	107.174	102.009	104.795	104.659
	Gfp mid	107.834	80.39	101.481	96.5684	87.1335	95.3528	85.9501	89.4788
	Gfp bright	112.333	82.0413	77.1365	90.5037	58.5859	89.4531	97.948	81.9957
	% Viability loss	4	1.16	4.32	3.16	2.81	4.28	1.24	2.77667
GBX2	Total Gfp	100.576	91.3399	105.849	99.2551	96.0375	107.614	104.828	102.827
	Gfp dim	93.9725	106.081	94.8713	98.3084	102.779	94.4887	89.0951	95.4543
	Gfp mid	112.475	90.4057	109.745	104.209	95.6912	112.978	119.415	109.361
	Gfp bright	111	106.202	95.8389	104.347	82.0202	108.984	131.053	107.353
	% Viability loss	5.19	1.4	3.51	3.36667	2.21	4.1	1.69	2.66667
MTPN	Total Gfp	99.1176	91.2918	96.8433	95.7509	98.5854	110.045	94.7167	101.116
	Gfp dim	98.0647	105.25	99.8475	101.054	103.232	90.9711	94.3387	96.1805
	Gfp mid	106.254	95.6061	102.547	101.469	95.5416	125.404	108.34	109.762
	Gfp bright	83.3333	81.2661	97.1812	87.2602	95.7576	87.1094	121.751	101.539
	% Viability loss	5.86	1.7	5.36	4.30667	2.58	5.8	1.01	3.13
GCM1	Total Gfp	84.891	85.7108	93.6157	88.0725	88.6596	97.8149	88.9597	91.8114
	Gfp dim	104.86	118.913	110.219	111.331	104.799	112.653	97.9428	105.131
	Gfp mid	86.8664	78.3436	88.2109	84.4736	91.8312	71.1532	101.84	88.2748
	Gfp bright	118.667	86.0465	93.7808	99.498	101.818	90.2344	100.41	97.4877
	% Viability loss	8.4	1.41	5.59	5.13333	4.78	3.21	1.32	3.10333
GCN5L2	Total Gfp	103.53	93.962	101.944	99.812	106.823	102.081	94.6256	101.176
	Gfp dim	91.3133	99.8784	102.25	97.8138	99.2083	97.0965	92.2506	96.1851
	Gfp mid	116.524	98.423	98.3709	104.439	103.531	107.642	118.143	109.772
	Gfp bright	130	102.326	95.0336	109.12	92.5253	97.2656	88.3721	92.721
	% Viability loss	5.01	1.22	6.52	4.25	5.62	6.2	1.47	4.43
NR6A1	Total Gfp	108.374	98.725	105.062	104.054	100.524	110.836	95.4819	102.281
	Gfp dim	91.9486	103.142	94.4137	96.5015	97.7864	94.6251	90.8121	94.4079
	Gfp mid	115.142	93.0781	112.145	106.788	104.369	110.568	116.767	110.568
	Gfp bright	128	113.695	90.0224	110.572	91.3131	113.672	125.308	110.098
	% Viability loss	4.23	1.51	3.97	3.23667	3.06	3.35	1.03	2.48
GFI1	Total Gfp	93.2649	98.1116	105.361	98.9125	100.445	109.255	95.4272	101.709
	Gfp dim	97.1044	107.44	97.7693	100.771	107.061	91.5776	89.5746	96.071
	Gfp mid	103.785	93.4874	103.347	100.207	90.0658	116.523	120.929	109.173
	Gfp bright	116	88.8889	105.951	103.613	63.4343	115.625	109.439	96.1662
	% Viability loss	5.44	1.4	4.13	3.65667	3.35	4.22	0.94	2.83667
GFI1B	Total Gfp	98.6854	95.5136	104.18	99.4597	102.259	110.925	95.9738	103.053
	Gfp dim	97.917	102.311	102.879	101.036	98.5781	93.4122	81.222	91.0708
	Gfp mid	107.275	90.7668	100.118	99.3866	103.202	115.594	128.977	115.924
	Gfp bright	77.3333	131.137	88.4116	98.9606	91.7172	103.125	199.453	131.432
	% Viability loss	5.09	1.54	4.25	3.62667	3.41	3.88	1.82	3.03667
DSIP1	Total Gfp	106.699	95.8504	107.959	103.503	96.7565	115.072	106.34	106.056
	Gfp dim	92.8645	112.062	95.5767	100.168	106.059	88.1965	84.3929	92.8828
	Gfp mid	117.018	86.1924	112.944	105.385	89.4973	127.332	130.043	115.624
	Gfp bright	92.3333	95.478	83.5794	90.4636	80.8081	89.0625	163.885	111.252
	% Viability loss	5.21	1.24	4.07	3.50667	2.38	4.2	1.43	2.67
GLI	Total Gfp	102.701	93.1922	106.731	100.875	95.6155	101.753	95.3726	97.5802
	Gfp dim	97.6806	107.095	102.936	102.571	107.562	91.6837	85.3983	94.8813
	Gfp mid	102.699	90.9835	92.891	95.5245	87.6721	118.623	125.881	110.725
	Gfp bright	128.667	98.062	107.204	111.311	74.3434	91.7969	159.781	108.64
	% Viability loss	4.62	1.54	2.42	2.86	2.59	4.36	1.33	2.76
				3.61
GLI2	Total Gfp	93.1208	92.7592	105.093	96.9911	94.193	116.728	94.0426	101.654
	Gfp dim	99.7045	103.568	106.254	103.175	104.621	88.6968	94.0294	95.7824
	Gfp mid	100.428	96.0154	94.1351	96.8595	95.1526	125.749	113.018	111.306
	Gfp bright	116	94.5736	97.3602	102.645	60.6061	144.531	96.3064	100.481
	% Viability loss	5.3	1.02	4.39	3.57	2.26	4.41	0.93	2.53333
GLI3	Total Gfp	100.666	95.8383	106.778	101.094	95.3966	112.671	101.439	103.169
	Gfp dim	94.2237	115.042	101.277	103.514	99.6768	90.5617	90.4408	93.5598
	Gfp mid	112.146	85.5905	103.584	100.44	99.7905	123.133	120.86	114.594
	Gfp bright	122.667	74.8062	91.3647	96.2792	94.9495	93.75	109.166	99.2883
	% Viability loss	4.99	1.44	5.71	4.04667	2.41	4.28	1.72	2.80333
AES	Total Gfp	94.2013	95.2369	99.079	96.1724	97.0848	103.11	98.7247	99.6398
	Gfp dim	99.0102	107.703	116.397	107.703	100.065	97.4907	96.9219	98.1591
	Gfp mid	102.93	92.9337	83.827	93.2301	99.6409	105.68	101.943	102.421
	Gfp bright	96.6667	82.6873	69.7092	83.0211	84.0404	118.359	135.705	112.701
	% Viability loss	7.06	2.44	8.6	6.03333	2.56	5.19	2.87	3.54
NR3C1	Total Gfp	100.432	97.6906	104.338	100.82	100.789	102.961	97.0669	100.272
	Gfp dim	95.3021	104.926	104.557	101.595	96.4453	97.8091	93.8592	96.0379
	Gfp mid	109.315	87.5166	94.372	97.068	106.972	103.683	110.163	106.94
	Gfp bright	104.333	137.726	103.087	115.049	86.8687	127.344	129.685	114.633
	% Viability loss	6.45	1.66	2.88	3.66333	3.63	3.24	1.4	2.75667
GSC	Total Gfp	93.8232	93.9981	102.322	96.7145	102.212	107.226	93.1499	100.863
	Gfp dim	97.9908	106.365	96.3584	100.238	92.3897	95.4287	92.1423	93.3202
	Gfp mid	105.53	89.7316	112.352	102.538	113.016	109.122	115.873	112.67
	Gfp bright	95.3333	118.346	83.9374	99.2056	111.515	112.109	122.298	115.308
	% Viability loss	5.93	2.45	4.1	4.16	3.42	5.1	1.14	3.22
GSH1	Total Gfp	99.3337	98.268	106.825	101.476	101.008	102.215	101.785	101.67
	Gfp dim	93.7657	103.973	105.91	101.216	102.844	101.205	84.0217	96.0236
	Gfp mid	109.612	93.5837	94.0758	99.0904	97.3968	98.3477	126.432	107.392
	Gfp bright	141	103.876	89.7539	111.543	69.0909	82.0312	146.101	99.0745
	% Viability loss	7.8	1.91	4.19	4.63333	2.91	5.64	1.69	3.41333
GSH2	Total Gfp	116.928	96.0548	104.967	105.983	104.244	115.326	94.7167	104.762
	Gfp dim	92.0668	112.629	102.021	102.239	96.7038	91.7595	87.8268	92.0967
	Gfp mid	116.392	87.035	97.7784	100.402	107.062	117.659	125.228	116.65
	Gfp bright	130.333	84.7545	98.1655	104.418	88.0808	98.8281	108.345	98.4179
	% Viability loss	5.22	1.16	3.89	3.42333	3.22	5.4	1.15	3.25667
GTF2H1	Total Gfp	123.645	94.2507	100.905	106.267	95.4123	107.301	98.8705	100.528
	Gfp dim	87.8269	110.805	102.726	100.453	103.91	92.7147	85.0271	93.884
	Gfp mid	126.959	89.8279	103.288	106.691	92.9384	117.453	129.355	113.249
	Gfp bright	106.667	81.5245	78.5682	88.9198	88.8889	83.5938	131.327	101.27
	% Viability loss	4.13	1.19	3.95	3.09	2.46	4.94	1.34	2.91333
GTF2H4	Total Gfp	103.187	93.9259	102.023	99.7122	98.4291	106.511	88.7047	97.8814
	Gfp dim	91.3429	109.953	98.2841	99.8601	100.824	98.9311	85.9861	95.2471
	Gfp mid	118.828	88.3351	94.4905	100.551	99.9102	102.41	124.712	109.011
	Gfp bright	112.333	96.6408	125.727	111.567	77.9798	96.0938	142.271	105.448
	% Viability loss	5.63	1.27	4.02	3.64	2.4	2.56	1.26	2.07333
GTF2I	Total Gfp	104.286	97.6185	103.424	101.776	95.5217	104.661	91.656	97.2796
	Gfp dim	93.3964	106.791	99.7331	99.9735	102.311	98.734	87.3009	96.1151
	Gfp mid	114.384	91.8984	101.511	102.598	94.4943	103.236	120.034	105.922
	Gfp bright	111.667	96.2532	94.3177	100.746	101.01	105.078	155.951	120.68
	% Viability loss	4.94	2.18	2.74	3.28667	3.58	3.13	1.15	2.62
NKX6-2	Total Gfp	97.3348	91.809	96.5441	95.2293	104.885	110.806	92.0568	102.583
	Gfp dim	99.2909	105.068	98.9895	101.116	100.889	94.0641	92.1578	95.7035
	Gfp mid	98.7492	93.993	108.027	100.256	99.0724	113.597	110.886	107.852
	Gfp bright	121.667	93.7984	85.906	100.457	89.697	130.469	145.554	121.907
	% Viability loss	4.67	2.37	3.8	3.61333	3.26	6.09	1.42	3.59
HAND1	Total Gfp	97.1187	91.0873	102.669	96.9582	94.0836	113.625	110.895	106.201
	Gfp dim	100.739	113.582	110.62	108.313	104.12	98.8704	81.1446	94.7118
	Gfp mid	98.9138	88.9852	89.8993	92.5994	90.0359	103.098	133.964	109.033
	Gfp bright	91.3333	72.2222	91.7226	85.0927	107.879	96.0938	146.648	116.874
	% Viability loss	7.32	2.03	3.73	4.36	2.52	5.41	1.97	3.3
HAND2	Total Gfp	90.4916	95.0565	94.9697	93.5059	94.1305	112.626	108.107	104.954
	Gfp dim	101.211	109.224	115.901	108.779	103.135	100.629	93.8283	99.1974
	Gfp mid	98.815	90.3094	83.8566	90.9937	95.751	100.482	109.716	101.983
	Gfp bright	83	87.8553	77.4944	82.7832	78.3838	88.2812	125.581	97.4155
	% Viability loss	6.8	1.31	4.91	4.34	2.59	4.55	2.03	3.05667
HCFC1	Total Gfp	99.1356	90.8708	80.0913	90.0326	102.024	110.94	99.4899	104.152
	Gfp dim	98.1386	98.0134	77.3499	91.1673	99.9031	94.1248	92.6527	95.5602
	Gfp mid	105.003	101.216	113.418	106.546	100.479	115.353	109.682	108.504
	Gfp bright	108.333	97.2868	153.378	119.666	81.6162	99.2188	128.044	102.96
	% Viability loss	8.13	2.35	8.14	6.20667	3.6	8.24	1.64	4.49333
HCLS1	Total Gfp	93.1929	94.1905	101.976	96.4531	110.684	107.256	92.9678	103.636
	Gfp dim	98.4931	107.541	104.08	103.371	87.2354	100.371	93.4416	93.6828
	Gfp mid	102.436	86.3609	96.9194	95.2387	119.33	98.0379	110.026	109.131
	Gfp bright	114.333	116.925	97.0022	109.42	174.949	98.0469	136.525	136.507
	% Viability loss	7.85	1.62	5.16	4.87667	4.18	3.51	1.12	2.93667
HDAC2	Total Gfp	93.6251	88.6817	103.834	95.3802	99.9609	108.643	86.0084	98.2043
	Gfp dim	101.019	112.122	106.673	106.605	101.761	94.1399	98.3604	98.0872
	Gfp mid	98.4529	86.0479	94.7867	93.0959	98.5039	114.045	102.046	104.865
	Gfp bright	96.3333	92.7649	88.4116	92.5033	75.1515	94.9219	114.637	94.9036
	% Viability loss	6.95	1.41	3.57	3.97667	3.34	3.89	1.27	2.83333
HDAC3	Total Gfp	83.3243	92.4705	98.0398	91.2782	97.9289	102.483	96.8118	99.0747
	Gfp dim	98.6852	115.954	95.9199	103.52	105.122	92.5479	91.8639	96.5113
	Gfp mid	99.3746	84.0977	102.044	95.1721	92.8785	118.038	120.516	110.477
	Gfp bright	114	81.2661	123.043	106.103	65.8586	116.016	71.409	84.4277
	% Viability loss	9.17	1.25	5.17	5.19667	3.36	6.2	1.29	3.61667
HDAC5	Total Gfp	98.0191	94.5153	104.464	98.9993	97.4912	104.005	87.7573	96.4178
	Gfp dim	96.2476	115.852	105.624	105.908	96.009	91.0318	89.7602	92.267
	Gfp mid	107.275	83.857	93.513	94.8815	105.326	118.141	117.042	113.503
	Gfp bright	107.667	86.9509	99.1499	97.9225	130.505	126.562	132.969	130.012
	% Viability loss	6.33	1.67	3.25	3.75	3.64	3.39	1.07	2.7
HDAC6	Total Gfp	88.2586	91.1956	98.3862	92.6135	90.6135	108.36	97.9231	98.9656
	Gfp dim	99.2466	119.177	105.853	108.092	107.626	97.2633	90.7811	98.5569
	Gfp mid	101.777	81.6661	96.09	93.1779	85.4877	101.274	112.468	99.7431
	Gfp bright	94.6667	68.2171	89.7539	84.2125	79.596	144.141	151.847	125.194
	% Viability loss	8.4	1.26	2.72	4.12667	3.22	5.05	1.27	3.18
Hdh	Total Gfp	97.5329	94.4792	105.786	99.266	92.6768	108.226	103.571	101.491
	Gfp dim	94.785	112.122	98.8561	101.921	107.012	94.7616	86.9142	96.2294
	Gfp mid	111.389	89.0093	101.985	100.794	89.0485	107.952	116.939	104.646
	Gfp bright	106	76.8734	102.908	95.2606	57.7778	124.219	207.114	129.703
	% Viability loss	5.75	1.73	2.2	3.22667	2.88	7.53	1.65	4.02
HES1	Total Gfp	94.3094	92.9035	94.2927	93.8352	82.8605	103.677	89.5063	92.0145
	Gfp dim	101.197	110.724	106.768	106.23	105.898	97.2633	95.7309	99.6306
	Gfp mid	96.4779	85.3497	93.7204	91.8493	86.6547	106.747	104.076	99.1591
	Gfp bright	102	99.6124	90.9172	97.5099	104.646	73.8281	118.194	98.8896
	% Viability loss	6.09	2.03	4.5	4.20667	2.3	6.89	2.08	3.75667
HESX1	Total Gfp	91.9683	90.955	93.1591	92.0275	93.2083	116.325	100.874	103.469
	Gfp dim	101.108	118.163	113.155	110.809	109.937	93.9428	96.2413	100.04
	Gfp mid	97.6629	81.7624	86.2263	88.5505	83.5727	113.46	108.031	101.688
	Gfp bright	101	75.8398	83.0425	86.6274	68.2828	113.281	77.4282	86.3308
	% Viability loss	6.89	1.22	3.49	3.86667	2.16	3.75	1.86	2.59
HEY1	Total Gfp	94.4354	94.0702	94.6548	94.3868	96.3658	113.566	95.8462	101.926
	Gfp dim	102.113	115.852	109.399	109.121	103.102	98.734	92.9312	98.2558
	Gfp mid	94.7663	81.955	85.3969	87.3727	94.8833	103.821	110.404	103.036
	Gfp bright	125.333	85.7881	103.714	104.945	93.7374	82.8125	132.695	103.082
	% Viability loss	7.15	1.88	4.48	4.50333	2.03	4.01	2.14	2.72667
HEY2	Total Gfp	81.0913	93.4688	92.0098	88.8566	94.7401	101.499	89.2877	95.1756
	Gfp dim	100.059	111.028	93.9752	101.687	106.705	102.524	98.7935	102.674
	Gfp mid	96.9717	86.0238	99.8519	94.2825	90.1855	96.0413	100.017	95.4147
	Gfp bright	123.333	104.134	121.7	116.389	78.3838	85.1562	122.845	95.4618
	% Viability loss	9.48	1.38	6.29	5.71667	2.83	5.7	1.25	3.26
FOXN1	Total Gfp	88.9969	87.2504	99.9449	92.0641	110.856	103.945	93.0224	102.608
	Gfp dim	105.304	114.656	107.95	109.303	93.2299	93.1241	93.2869	93.2137
	Gfp mid	86.8664	82.3883	88.1517	85.8021	116.577	115.422	115.77	115.923
	Gfp bright	100.667	90.1809	97.4497	96.0991	78.7879	96.0938	105.882	93.588
	% Viability loss	8.66	1.49	4.15	4.76667	5.66	6.85	1.08	4.53
FOXQ1	Total Gfp	100.108	91.1956	101.63	97.6444	98.8824	105.034	100.638	101.518
	Gfp dim	100.931	106.507	100.648	102.695	104.702	98.0972	90.3944	97.7312
	Gfp mid	99.0783	88.6	107.85	98.5093	95.5715	105.336	116.87	105.926
	Gfp bright	103.667	112.791	76.0626	97.5067	43.2323	89.0625	120.109	84.1348
	% Viability loss	6.6	1.83	3.29	3.90667	4.07	5.95	1.55	3.85667
FOXD3	Total Gfp	93.5891	94.9002	98.9215	95.8036	103.697	111.627	97.5223	104.282
	Gfp dim	107.062	116.217	100.934	108.071	104.185	94.8374	88.3217	95.7813
	Gfp mid	86.4384	84.7237	94.372	88.5114	94.8235	108.985	123.302	109.037
	Gfp bright	56.3333	78.6822	121.342	85.4526	79.596	128.125	115.185	107.635
	% Viability loss	10.58	1.29	5.34	5.73667	2.99	5.31	1.1	3.13333
FOXJ1	Total Gfp	94.4895	92.242	98.953	95.2282	103.853	106.003	99.3077	103.055
	Gfp dim	103.147	98.2769	103.832	101.752	97.641	98.734	89.1879	95.1876
	Gfp mid	94.7005	98.3749	97.8969	96.9907	105.416	101.411	115.357	107.395
	Gfp bright	88.6667	116.021	91.3647	98.684	100.202	113.672	169.904	127.926
	% Viability loss	6.98	2.56	3.5	4.34667	2.94	5.79	2.31	3.68
FOXF1A	Total Gfp	100.018	95.1407	106.243	100.467	103.994	105.452	102.569	104.005
	Gfp dim	92.7611	105.595	96.3394	98.2318	95.7344	93.4728	90.1933	93.1335
	Gfp mid	110.862	91.0076	100.829	100.9	109.455	112.358	112.949	111.588
	Gfp bright	141.667	110.078	124.832	125.525	83.6364	141.797	178.659	134.698
	% Viability loss	6.66	1.63	3.42	3.90333	2.11	3.32	1.24	2.22333
FOXG1	Total Gfp	92.1484	91.7609	100.512	94.807	93.9586	111.895	94.0791	99.9775
	Gfp dim	100.739	117.19	115.863	111.264	105.187	95.6106	95.1276	98.6416
	Gfp mid	101.119	82.581	85.782	89.8274	91.7714	112.53	111.505	105.269
	Gfp bright	75	79.5866	75.3468	76.6444	63.0303	80.8594	98.7688	80.8862
	% Viability loss	7.46	1.93	2.91	4.1	2.63	6.56	1.77	3.65333
FOXD1	Total Gfp	87.7904	92.6389	98.9373	93.1222	101.399	110.463	104.026	105.296
	Gfp dim	103.649	107.217	99.5043	103.457	101.971	92.275	100.371	98.2058
	Gfp mid	93.6142	92.8133	107.672	98.0331	97.8456	122.065	98.951	106.287
	Gfp bright	93.6667	91.0853	86.3535	90.3685	82.0202	41.0156	95.7592	72.9317
	% Viability loss	8.44	1.85	4.17	4.82	2.76	6.42	1.52	3.56667
HHEX	Total Gfp	72.6454	92.1097	96.0088	86.9213	105.963	114.147	101.822	107.311
	Gfp dim	110.696	118.893	100.534	110.041	100.081	92.9876	88.6002	93.8895
	Gfp mid	79.7235	80.1733	91.4396	83.7788	102.334	118.933	121.892	114.386
	Gfp bright	47.3333	84.8837	126.622	86.2797	87.2727	107.422	132.148	108.947
	% Viability loss	9.77	1.61	3.73	5.03667	3.02	6.04	1.91	3.65667
HIC1	Total Gfp	82.2078	88.1044	92.8442	87.7188	85.2364	107.346	100.2	97.5942
	Gfp dim	102.511	124.812	110.81	112.711	113.023	101.13	100.232	104.795
	Gfp mid	99.7038	76.8508	81.6055	86.0534	76.3016	100.31	98.779	91.7968
	Gfp bright	53.3333	60.0775	99.7763	71.0624	69.0909	81.25	93.844	81.395
	% Viability loss	9.22	2.09	4.79	5.36667	2.63	6.49	2.71	3.94333
HIF1A	Total Gfp	90.2215	89.235	103.33	94.2621	95.5998	97.6657	96.3017	96.5224
	Gfp dim	107.283	114.94	82.7836	101.669	94.9911	90.774	93.488	93.0844
	Gfp mid	84.2989	79.1622	126.274	96.5782	108.588	113.494	112.812	111.631
	Gfp bright	100	112.791	113.02	108.604	112.323	186.328	99.8632	132.838
	% Viability loss	11.67	1.29	6.56	6.50667	3.37	8.38	1.98	4.57667
HIPK1	Total Gfp	92.3285	88.0082	94.7808	91.7058	103.212	107.734	92.5123	101.153
	Gfp dim	95.3169	116.967	104.48	105.588	95.9929	97.5514	103.991	99.1783
	Gfp mid	106.419	80.2456	102.073	96.2459	107.062	108.33	96.1995	103.864
	Gfp bright	132.333	93.4109	80.8949	102.213	104.646	71.4844	73.3242	83.1517
	% Viability loss	10.75	2.16	5.9	6.27	3.75	5.9	1.91	3.85333
HIPK3	Total Gfp	89.2851	90.5701	100.543	93.4661	93.2708	107.048	95.8462	98.7215
	Gfp dim	103.752	114.737	107.874	108.788	98.9336	105.906	105.909	103.583
	Gfp mid	93.7788	80.5586	92.5355	88.9576	99.4614	86.3683	89.3207	91.7168
	Gfp bright	69.3333	104.393	85.2796	86.3352	112.727	96.4844	88.6457	99.2858
	% Viability loss	9.66	1.96	4.2	5.27333	2.97	6.93	2.14	4.01333
HIRA	Total Gfp	92.8507	88.7539	93.0489	91.5512	94.193	102.483	89.5974	95.4246
	Gfp dim	102.423	113.501	114.128	110.017	106.996	94.6403	99.2266	100.288
	Gfp mid	94.9638	83.9292	90.314	89.7357	86.4153	109.639	96.6122	97.5554
	Gfp bright	106.333	90.5685	71.6779	89.5266	109.495	124.219	134.063	122.592
	% Viability loss	8.52	1.53	3.28	4.44333	2.83	4.54	1.82	3.06333
HIVEP2	Total Gfp	99.4057	95.5858	96.6386	97.21	101.399	106.66	100.51	102.856
	Gfp dim	100.414	111.839	105.129	105.794	100.097	91.0772	90.1005	93.7582
	Gfp mid	97.235	90.5742	97.4526	95.0873	100.838	115.146	116.561	110.848
	Gfp bright	117.333	76.0982	85.906	93.1125	98.5859	139.062	145.828	127.825
	% Viability loss	8.49	1.99	2.79	4.42333	2.61	5.28	1.62	3.17
TFB2M	Total Gfp	93.571	89.1268	95.7097	92.8025	84.9082	103.662	93.7694	94.1131
	Gfp dim	103.176	115.994	110.677	109.949	107.497	99.5527	101.346	102.799
	Gfp mid	96.5109	80.7752	83.7382	87.0081	87.1035	100.792	96.681	94.8588
	Gfp bright	67.6667	95.6072	100.94	88.0712	84.4444	126.172	111.902	107.506
	% Viability loss	7.6	1.72	4.84	4.72	2.09	3.17	1.43	2.23
HLX	Total Gfp	91.9143	87.7436	92.3719	90.6766	90.4572	101.603	93.0042	95.0216
	Gfp dim	99.6307	119.542	112.259	110.477	103.635	88.8939	100.603	97.7109
	Gfp mid	99.2758	80.9438	87.5889	89.2695	90.8139	123.408	98.0567	104.093
	Gfp bright	122	70.155	79.4631	90.5394	105.455	114.844	112.449	110.916
	% Viability loss	7.91	2.33	3.65	4.63	2.8	4.36	1.5	2.88667
HLXB9	Total Gfp	96.9386	90.8468	99.1892	95.6582	96.397	105.273	98.1235	99.931
	Gfp dim	97.1931	105.372	107.626	103.397	103.716	91.5169	91.6937	95.6423
	Gfp mid	104.444	88.2148	90.4028	94.3538	92.699	121.136	116.767	110.201
	Gfp bright	104	118.992	87.1588	103.384	101.818	71.0938	108.345	93.7522
	% Viability loss	7.88	1.59	5.05	4.84	2.39	7.96	1.52	3.95667
HMG20B	Total Gfp	93.517	88.1044	89.6324	90.4179	99.4295	109.24	94.0608	100.91
	Gfp dim	93.6327	125.948	104.557	108.046	100.016	94.9587	99.4896	98.1548
	Gfp mid	115.569	73.2154	94.609	94.4646	102.723	116.11	97.7128	105.515
	Gfp bright	89	72.8682	95.302	85.7234	63.0303	59.7656	121.204	81.3333
	% Viability loss	9.15	1.75	4.32	5.07333	4.05	9.9	1.84	5.26333
HMGA1	Total Gfp	87.9885	86.5167	96.8275	90.4442	98.8355	111.298	104.208	104.781
	Gfp dim	103.782	118.934	109.342	110.686	104.492	90.6072	109.265	101.455
	Gfp mid	91.8038	79.0899	86.4929	85.7955	93.5966	117.074	86.1565	98.9424
	Gfp bright	70.6667	90.8269	99.5973	87.0303	64.6465	100.391	54.1724	73.0698
	% Viability loss	13.5	3.14	5.56	7.4	3.03	11.02	1.92	5.32333
Plate 4
NR4A1	Total Gfp	103.371	100.191	100.779	101.447	96.9837	107.942	106.011	103.646
	Gfp dim	106.351	92.4295	85.6625	94.8145	90.8177	90.865	103.838	95.1735
	Gfp mid	97.5431	111.684	105.598	104.942	118.775	118.348	93.8969	110.34
	Gfp bright	85	107.649	158.21	116.953	121.854	122.266	83.0986	109.073
	% Viability loss	6.32	1.45	9.09	5.62	2.47	2.33	1.51	2.10333
HMX1	Total Gfp	90.6796	96.6722	89.3175	92.2231	97.4595	113.58	102.719	104.586
	Gfp dim	111.61	85.0331	109.857	102.167	98.9455	93.8215	98.9824	97.2498
	Gfp mid	83.6631	121.649	83.4716	96.2612	102.316	115.8	98.2421	105.453
	Gfp bright	108.333	117.989	102.461	109.594	98.6755	100.391	125.915	108.327
	% Viability loss	6.14	1.81	5.65	4.53333	3.58	2.78	1.45	2.60333
HMX2	Total Gfp	92.0317	95.5671	100.339	95.9791	99.9156	101.096	93.8438	98.2852
	Gfp dim	111.891	95.7362	105.72	104.449	97.9559	103.737	94.0398	98.5777
	Gfp mid	83.695	105.397	87.2334	92.1086	106.279	92.1515	114.833	104.421
	Gfp bright	78.6667	104.108	112.573	98.449	78.1457	121.094	81.9718	93.7371
	% Viability loss	4.1	1.55	4.68	3.44333	2.63	1.74	1.35	1.90667
HMX3	Total Gfp	106.129	97.574	108.714	104.139	103.216	102.454	109.048	104.906
	Gfp dim	103.995	90.9154	101.258	98.7229	100.616	94.7313	99.2877	98.2118
	Gfp mid	100.096	116.222	102.281	106.199	105.517	110.947	100.731	105.731
	Gfp bright	115	94.3343	89.9329	99.7557	51.9868	149.609	116.056	105.884
	% Viability loss	6.01	1.11	3.52	3.54667	2.85	2.54	2.13	2.50667
FOXA1	Total Gfp	100.162	97.7137	98.5751	98.817	103.231	103.766	104.81	103.936
	Gfp dim	112.391	93.3519	103.527	103.09	91.6937	97.6878	97.238	95.5398
	Gfp mid	82.993	108.956	99.1706	97.0399	117.464	98.0723	107.96	107.832
	Gfp bright	88.6667	115.864	95.123	99.8846	91.3907	191.406	98.5915	127.13
	% Viability loss	6.19	1.11	4.46	3.92	2.49	2.15	1.63	2.09
FOXA2	Total Gfp	98.2333	93.1411	93.7731	95.0492	91.7645	102.528	101.882	98.725
	Gfp dim	113.265	97.9638	115.081	108.77	98.2641	103.616	100.247	100.709
	Gfp mid	85.1946	105.694	85.4858	92.1248	103.779	92.1515	100.296	98.7424
	Gfp bright	77.3333	86.5439	75.9732	79.9501	98.6755	105.078	87.8873	97.2136
	% Viability loss	5.3	1.07	2.88	3.08333	2.21	2.27	1.39	1.95667
FOXA3	Total Gfp	97.6384	101.588	99.1419	99.456	98.6108	101.171	112.267	104.016
	Gfp dim	102.122	89.993	88.9228	93.6794	99.2213	92.1234	93.9235	95.0894
	Gfp mid	103.669	111.744	104.354	106.589	104.785	113.391	110.053	109.41
	Gfp bright	94	124.221	144.072	120.764	69.8675	137.109	139.437	115.471
	% Viability loss	6.83	1.03	4.71	4.19	2.05	1.99	2.04	2.02667
HNF4	Total Gfp	100.793	94.2843	97.4888	97.5221	96.8608	110.06	118.214	108.378
	Gfp dim	102.154	91.4201	118.78	104.118	104.04	98.6885	96.2204	99.6495
	Gfp mid	101.308	113.671	78.0509	97.6769	93.8433	101.446	108.552	101.28
	Gfp bright	110.333	106.516	83.4004	100.083	75.1656	98.4375	132.394	101.999
	% Viability loss	5.34	1.61	5.52	4.15667	1.95	2.16	2.76	2.29
ONECUT1	Total Gfp	118.713	102.54	103.944	108.399	94.5276	108.658	113.722	105.636
	Gfp dim	98.0337	79.2377	106.692	94.6545	100.909	91.1227	92.4989	94.8434
	Gfp mid	115.986	133.126	99.6742	116.262	100.64	114.182	118.625	111.149
	Gfp bright	57.3333	118.272	75.2573	83.6209	82.7815	159.766	118.592	120.38
	% Viability loss	4.12	0.96	2.54	2.54	2.08	3.85	2.07	2.66667
HNRPAB	Total Gfp	98.2333	100.762	99.7875	99.5943	103.554	106.436	99.5181	103.169
	Gfp dim	107.569	89.8364	101.888	99.7642	94.1272	93.6093	86.9312	91.5559
	Gfp mid	94.0332	111.477	96.3566	100.622	112.039	107.676	127.987	115.901
	Gfp bright	80	128.187	109.53	105.906	90.3974	167.969	144.507	134.291
	% Viability loss	4.94	1.63	4.77	3.78	2.91	2.3	1.81	2.34
HOXA1	Total Gfp	92.1219	95.3766	102.133	96.5439	112.119	107.331	94.9895	104.813
	Gfp dim	113.998	97.4939	95.9962	102.496	81.6353	97.0055	94.1707	90.9372
	Gfp mid	83.0249	103.203	99.4076	95.2118	130.326	103.993	112.66	115.66
	Gfp bright	72	99.1501	128.501	99.8838	153.642	157.031	105.352	138.675
	% Viability loss	4.7	0.9	5.39	3.66333	3.08	1.5	0.98	1.85333
HOXA10	Total Gfp	93.4379	99.4157	107.077	99.9769	107.79	100.962	105.502	104.751
	Gfp dim	112.266	88.4789	98.3413	99.6954	89.9903	100.447	90.4928	93.6434
	Gfp mid	85.4818	117.734	103.821	102.346	120.146	95.7315	118.309	111.396
	Gfp bright	72.6667	110.057	105.414	96.0457	90.7285	117.188	144.507	117.474
	% Viability loss	5.17	2.25	5.19	4.20333	3.46	1.37	1.98	2.27
HOXA11	Total Gfp	90.1388	91.2867	100.197	93.8741	102.141	101.887	94.9714	99.6665
	Gfp dim	109.863	96.7978	98.1316	101.597	92.0831	98.4914	96.3803	95.6516
	Gfp mid	89.3108	105.071	98.9336	97.7719	115.544	95.4561	110.883	107.294
	Gfp bright	96	104.533	121.253	107.262	94.3709	183.984	88.4507	122.269
	% Viability loss	6.91	1.36	4.68	4.31667	4.66	2.35	1.44	2.81667
HOXA13	Total Gfp	95.8176	94.3986	102.023	97.4131	103.062	109.688	107.848	106.866
	Gfp dim	99.7035	99.0428	111.211	103.319	90.7365	95.6865	91.932	92.785
	Gfp mid	106.286	103.737	91.1137	100.379	118.165	105.026	121.351	114.847
	Gfp bright	117.333	88.102	80.179	95.2048	109.603	138.672	97.4648	115.246
	% Viability loss	4.12	1.09	3.87	3.02667	3.52	1.41	1.46	2.13
HOXA2	Total Gfp	106.003	97.6883	101.504	101.732	95.6482	111.149	103.974	103.59
	Gfp dim	101.654	99.9304	108.866	103.483	90.3958	93.4728	93.3275	92.3987
	Gfp mid	108.87	99.6441	87.6185	98.711	118.683	113.15	113.332	115.055
	Gfp bright	67	103.258	95.5705	88.6094	99.3377	131.25	122.817	117.802
	% Viability loss	3.65	1.25	3.81	2.90333	2.1	2.18	1.12	1.8
HOXA3	Total Gfp	90.4273	86.803	89.9945	89.0749	87.9423	103.438	80.4037	90.5947
	Gfp dim	108.208	105.795	111.344	108.449	104.413	100.387	102.631	102.477
	Gfp mid	94.8947	93.8019	87.7666	92.1544	93.6909	100.103	91.7638	95.186
	Gfp bright	48	79.8867	90.2013	72.696	68.8742	99.6094	87.3239	85.2692
	% Viability loss	5.07	1.35	3.3	3.24	2.33	1.59	1.01	1.64333
HOXA4	Total Gfp	94.9342	98.7933	102.244	98.657	101.159	108.256	108.575	105.997
	Gfp dim	101.326	92.7428	108.694	100.921	100.568	96.7326	90.362	95.8875
	Gfp mid	103.765	112.396	96.2382	104.133	104.419	106.231	120.126	110.259
	Gfp bright	113.333	100.708	82.3266	98.7894	59.9338	117.969	148.732	108.878
	% Viability loss	6.49	0.83	3.17	3.49667	1.99	1.35	2.22	1.85333
HOXA5	Total Gfp	97.9629	98.5647	100.937	99.1548	98.2884	101.26	113.067	104.205
	Gfp dim	103.511	95.7536	101.811	100.359	101.622	93.3819	94.316	96.4401
	Gfp mid	101.532	104.419	100.948	102.299	101.859	110.155	110.962	107.659
	Gfp bright	83.3333	113.739	92.17	96.4142	68.8742	141.016	142.254	117.381
	% Viability loss	6.12	1.38	3.74	3.74667	2.45	2.31	1.92	2.22667
HOXA6	Total Gfp	98.3955	99.2125	103.141	100.25	108.297	109.896	106.575	108.256
	Gfp dim	100.843	84.9286	111.706	99.1592	90.7852	92.5783	91.8157	91.7264
	Gfp mid	106.094	119.039	91.5284	105.554	119.72	111.566	111.199	114.162
	Gfp bright	108	128.47	76.5101	104.327	99.6689	155.469	166.197	140.445
	% Viability loss	6.47	0.84	2.74	3.35	4.59	2.53	2.27	3.13
HOXA7	Total Gfp	94.0328	94.7415	96.6701	95.1481	108.082	102.17	102.501	104.251
	Gfp dim	105.446	93.1082	104.709	101.088	92.1155	91.7899	86.3934	90.0996
	Gfp mid	95.5329	105.842	95.4088	98.928	117.342	111.015	131.029	119.796
	Gfp bright	106.667	128.612	92.7069	109.328	91.7219	145.703	130.423	122.616
	% Viability loss	8.02	1.39	4.08	4.49667	3.13	2.47	1.64	2.41333
HOXA9	Total Gfp	94.1951	97.8661	107.534	99.8649	104.429	101.961	92.3888	99.5929
	Gfp dim	104.728	97.5809	88.4843	96.9312	88.6113	98.7946	96.3221	94.576
	Gfp mid	99.1066	104.211	110.427	104.581	123.011	104.165	110.646	112.607
	Gfp bright	89	96.034	129.933	104.989	77.1523	100.781	80.5634	86.1656
	% Viability loss	4.82	1.16	6.34	4.10667	4.15	1.71	1.3	2.38667
HOXB1	Total Gfp	98.2874	98.3996	101.771	99.4861	95.9552	102.066	101.937	99.9859
	Gfp dim	107.272	88.5486	101.716	99.1789	101.103	92.9725	93.9671	96.0143
	Gfp mid	94.799	117.052	98.2524	103.368	99.5123	113.666	113.372	108.85
	Gfp bright	80	111.898	98.9709	96.9563	96.0265	96.0938	126.479	106.2
	% Viability loss	3.59	1.74	4.51	3.28	2.94	1.64	1.68	2.08667
HOXB13	Total Gfp	98.8102	97.574	104.763	100.382	96.0473	102.2	89.2425	95.8299
	Gfp dim	105.462	94.8312	101.392	100.562	100.844	100.235	94.0689	98.3825
	Gfp mid	98.4046	104.033	99.2299	100.556	99.6647	96.1102	111.475	102.417
	Gfp bright	102	118.697	107.472	109.39	107.616	140.234	124.225	124.025
	% Viability loss	4.09	0.97	4.04	3.03333	3.06	1.77	0.93	1.92
HOXB3	Total Gfp	95.9618	97.5613	105.172	99.565	88.4795	102.409	109.23	100.039
	Gfp dim	108.645	95.3533	108.618	104.205	97.7612	105.345	100.858	101.321
	Gfp mid	92.5654	111.002	90.077	97.8816	104.663	83.9243	98.2817	95.623
	Gfp bright	71.6667	87.6771	94.6756	84.6731	94.0397	117.969	99.4366	103.815
	% Viability loss	3.6	1.29	3.36	2.75	2.33	1.89	1.88	2.03333
HOXB4	Total Gfp	95.0964	99.4411	100.905	98.481	100.929	110.702	96.9719	102.867
	Gfp dim	108.552	92.9342	104.194	101.893	97.745	94.6554	91.9174	94.7726
	Gfp mid	94.8309	112.396	100.296	102.508	108.29	111.222	118.625	112.713
	Gfp bright	71.6667	97.7337	79.7315	83.044	76.1589	121.484	124.507	107.383
	% Viability loss	3.66	1.02	1.96	2.21333	2.24	1.36	1.35	1.65
HOXB5	Total Gfp	90.7157	94.6399	90.8919	92.0825	97.9354	103.17	89.0061	96.7037
	Gfp dim	106.773	96.5193	109.666	104.319	97.599	96.6416	99.8546	98.0317
	Gfp mid	96.2668	104.004	90.1066	96.7923	107.833	106.127	104.049	106.003
	Gfp bright	81.6667	102.266	90.1119	91.3483	77.1523	101.562	75.7746	84.8298
	% Viability loss	5.59	1.39	3.25	3.41	3.19	1.59	1.29	2.02333
HOXB6	Total Gfp	101.28	100.572	106.51	102.787	94.5736	104.721	106.411	101.902
	Gfp dim	102.903	87.2607	103.756	97.9731	102.093	96.9146	92.2809	97.0961
	Gfp mid	104.403	122.212	99.763	108.793	97.1655	106.059	118.467	107.23
	Gfp bright	83.3333	102.125	86.3535	90.6038	92.7152	110.938	124.225	109.293
	% Viability loss	4.61	0.48	2.54	2.54333	2.18	1.85	2.44	2.15667
HOXB7	Total Gfp	98.1251	97.7772	98.9687	98.2904	87.0059	104.661	119.905	103.857
	Gfp dim	104.042	97.1458	108.885	103.357	106.587	91.0014	102.181	99.9229
	Gfp mid	100.032	104.686	91.6765	98.798	88.723	119.518	94.1734	100.805
	Gfp bright	102	99.7167	83.4004	95.0391	76.1589	146.094	102.817	108.357
	% Viability loss	5.74	1.53	3.84	3.70333	1.79	1.92	3.07	2.26
HOXB8	Total Gfp	104.2	94.3859	105.093	101.227	94.9574	104.467	108.157	102.527
	Gfp dim	98.736	92.795	108.37	99.9669	102.888	93.867	87.8325	94.8624
	Gfp mid	108.839	105.961	93.6908	102.83	97.9275	109.811	122.26	109.999
	Gfp bright	128.333	138.102	84.0268	116.821	75.1656	179.297	169.296	141.253
	% Viability loss	6.43	1.28	2.75	3.48667	2.76	2.58	1.9	2.41333
HOXB9	Total Gfp	96.1601	95.9101	98.1815	96.7506	91.9948	101.723	104.174	99.2971
	Gfp dim	111.127	98.0334	112.85	107.337	100.584	93.9883	93.1095	95.8939
	Gfp mid	86.6624	104.33	91.7654	94.2525	98.598	105.37	114.675	106.214
	Gfp bright	84.6667	89.6601	71.1409	81.8226	85.4305	176.953	112.113	124.832
	% Viability loss	8.57	1.22	2.65	4.14667	1.94	2.86	2.37	2.39
HOXC12	Total Gfp	93.9968	99.3268	98.1343	97.1526	109.049	103.274	105.247	105.857
	Gfp dim	112.921	97.4069	102.116	104.148	87.8975	99.6892	98.4155	95.334
	Gfp mid	85.7052	105.546	97.4822	96.2444	126.821	104.647	106.143	112.537
	Gfp bright	60.6667	95.8924	97.0917	84.5502	88.7417	80.0781	81.1268	83.3155
	% Viability loss	5.13	1.52	5.53	4.06	4.38	1.73	1.61	2.57333
HOXC13	Total Gfp	102.884	103.379	107.723	104.662	108.466	113.685	112.485	111.545
	Gfp dim	103.792	81.8656	87.2259	90.9612	90.331	88.7575	90.3038	89.7974
	Gfp mid	103.095	122.894	107.938	111.309	120.36	128.606	122.023	123.663
	Gfp bright	79.6667	138.244	146.04	121.317	89.7351	103.906	130.704	108.115
	% Viability loss	4.83	1.06	6.37	4.08667	3.64	1.45	2.38	2.49
HOXC4	Total Gfp	87.3085	91.7312	102.763	93.9343	103.354	107.644	88.8424	99.9469
	Gfp dim	109.238	98.0856	104.29	103.871	98.9942	98.3398	96.9182	98.084
	Gfp mid	91.8315	101.898	99.5261	97.7519	101.798	105.267	107.17	104.745
	Gfp bright	84	104.249	86.8904	91.7132	104.636	116.016	98.3099	106.32
	% Viability loss	4.26	0.99	3.78	3.01	4.34	1.61	1.4	2.45
HOXC5	Total Gfp	101.118	102.871	105.959	103.316	106.056	103.885	103.901	104.614
	Gfp dim	96.2547	88.6356	97.8456	94.2453	89.5522	95.0648	90.4637	91.6936
	Gfp mid	114.422	115.807	105.421	111.883	120.36	108.296	119.455	116.037
	Gfp bright	119.333	119.122	100.492	112.982	106.291	138.672	141.127	128.697
	% Viability loss	4.46	1.17	3.34	2.99	3.43	1.33	2.06	2.27333
HOXC6	Total Gfp	98.3775	98.6155	103.125	100.039	105.841	108.136	128.053	114.01
	Gfp dim	106.929	98.8862	105.319	103.711	94.549	97.7181	105.786	99.351
	Gfp mid	95.9158	103.559	100.592	100.022	113.715	102.857	87.9716	101.515
	Gfp bright	88.6667	91.3598	74.8993	84.9753	70.5298	132.031	90.1408	97.5673
	% Viability loss	3.92	1.15	3.4	2.82333	3.85	1.6	4.59	3.34667
HOXC8	Total Gfp	95.5111	94.5637	103.566	97.8803	94.3434	96.7708	94.6076	95.2406
	Gfp dim	105.696	93.8392	102.765	100.767	106.473	104.132	83.5732	98.0593
	Gfp mid	95.5329	108.808	102.755	102.365	92.5937	91.1188	138.179	107.297
	Gfp bright	105.667	106.516	79.4631	97.2151	59.9338	108.203	143.944	104.027
	% Viability loss	3.82	1.63	3.32	2.92333	2.34	1.46	1.31	1.70333
HOXD1	Total Gfp	101.226	96.507	107.297	101.677	97.6284	102.707	111.994	104.11
	Gfp dim	100.968	93.5085	109.952	101.476	95.8144	92.2599	90.6818	92.9187
	Gfp mid	105.073	110.439	89.3365	101.616	109.265	113.666	121.035	114.656
	Gfp bright	113.333	99.8584	89.7539	100.982	101.987	154.688	128.169	128.281
	% Viability loss	4.34	1.33	2.42	2.69667	2.69	1.27	2.26	2.07333
HOXD10	Total Gfp	101.568	91.782	103.44	98.9302	92.179	103.542	108.193	101.305
	Gfp dim	101.951	95.4751	107.989	101.805	106.278	95.5803	84.6635	95.5074
	Gfp mid	105.775	107.414	97.0972	103.429	90.125	106.919	130.516	109.187
	Gfp bright	76	103.966	75.4362	85.1341	79.8013	150.391	162.254	130.815
	% Viability loss	3.89	1.35	3.23	2.82333	2.46	1.39	2.75	2.2
HOXD11	Total Gfp	97.1156	93.2173	103.346	97.8928	102.556	102.991	119.705	108.417
	Gfp dim	106.913	95.3707	106.368	102.884	97.6314	93.8822	96.4384	95.984
	Gfp mid	94.097	96.0854	97.7488	95.9771	107.833	107.229	107.723	107.595
	Gfp bright	96.3333	158.215	84.0268	112.858	75.1656	174.609	109.014	119.596
	% Viability loss	4.63	1.38	3.19	3.06667	3.9	1.61	3.98	3.16333
HOXD12	Total Gfp	95.1686	96.7484	98.7483	96.8884	102.003	101.842	102.246	102.03
	Gfp dim	99.6255	99.095	110.982	103.234	98.9455	94.7616	84.5472	92.7514
	Gfp mid	108.424	106.05	91.6765	102.05	107.162	108.434	133.794	116.463
	Gfp bright	102.333	76.9122	72.4832	83.9096	54.6358	162.891	149.859	122.462
	% Viability loss	6.09	1.61	2.88	3.52667	3.38	3.18	2.68	3.08
HOXD13	Total Gfp	92.9331	94.4113	101.393	96.2459	115.634	104.706	100.918	107.086
	Gfp dim	111.158	100.54	102.745	104.814	85.2531	92.2447	94.8248	90.7742
	Gfp mid	86.7262	102.402	96.2974	95.1419	128.132	113.46	111.238	117.61
	Gfp bright	94.3333	89.2351	97.0022	93.5236	138.742	128.906	113.803	127.15
	% Viability loss	7.47	1.52	5.01	4.66667	4.7	2.13	1.32	2.71667
HOXD3	Total Gfp	97.6203	106.656	98.8113	101.029	107.821	111.895	118.523	112.746
	Gfp dim	106.18	79.2029	87.8551	91.0793	83.5334	90.8347	86.2625	86.8769
	Gfp mid	96.4582	134.371	106.902	112.577	127.309	119.621	126.17	124.367
	Gfp bright	89.6667	110.198	137.897	112.587	153.974	110.938	166.197	143.703
	% Viability loss	5.41	0.69	6.45	4.18333	3.48	1.54	1.74	2.25333
HOXD4	Total Gfp	97.2958	101.524	107.03	101.95	96.1547	104.05	94.5894	98.2646
	Gfp dim	107.085	89.819	97.8074	98.2371	91.7262	97.9152	87.0621	92.2345
	Gfp mid	95.0542	117.052	102.31	104.806	112.984	105.06	133.478	117.174
	Gfp bright	87	102.266	102.819	97.3617	141.06	93.3594	109.577	114.665
	% Viability loss	4.94	2.16	4.83	3.97667	2.9	1.85	1.84	2.19667
HOXD8	Total Gfp	94.159	97.5994	103.314	98.3575	90.1988	101.902	105.265	99.1219
	Gfp dim	109.847	108.127	108.789	108.921	100.389	100.053	89.9695	96.804
	Gfp mid	91.0657	92.3488	95.9419	93.1188	99.0552	96.7642	121.865	105.895
	Gfp bright	73	72.9462	74.8098	73.5853	91.0596	129.688	140.845	120.531
	% Viability loss	4.61	1.33	3.01	2.98333	2.51	1.73	1.95	2.06333
HOXD9	Total Gfp	97.9809	100.889	102.196	100.355	89.1396	103.229	94.3348	95.5679
	Gfp dim	103.886	90.9676	105.643	100.166	101.898	91.896	92.4408	95.4116
	Gfp mid	103.957	119.603	100.711	108.09	99.0552	113.804	121.667	111.509
	Gfp bright	78.3333	78.3286	77.5839	78.0819	75.1656	147.656	90.7042	104.509
	% Viability loss	4.46	1.42	2.96	2.94667	2.08	1.16	1.56	1.6
HR	Total Gfp	97.8908	97.4216	100.811	98.7077	97.6744	109.374	106.811	104.62
	Gfp dim	109.769	99.1472	115.939	108.285	88.4815	96.4749	95.2755	93.4106
	Gfp mid	91.4167	105.664	83.6789	93.5866	121.701	110.293	104.207	112.067
	Gfp bright	68.6667	83.2861	75.3468	75.7665	92.7152	96.875	153.521	114.37
	% Viability loss	4.76	1.42	3.91	3.36333	4.79	2.92	2.19	3.3
HSF1	Total Gfp	93.0954	98.2091	99.5198	96.9414	90.6593	99.4407	94.2439	94.7813
	Gfp dim	105.072	100.365	114.166	106.534	99.5944	96.7326	93.8799	96.7357
	Gfp mid	99.9681	106.702	92.2986	99.6563	100.091	109.329	108.434	105.951
	Gfp bright	77.3333	64.8725	58.7025	66.9694	106.623	90.2344	135.211	110.689
	% Viability loss	5.21	1.41	3.74	3.45333	2.95	2.04	2.1	2.36333
HSF2	Total Gfp	95.1866	95.148	97.1896	95.8414	93.6219	105.526	103.319	100.822
	Gfp dim	104.885	102.384	108.98	105.416	110.383	96.8236	86.4806	97.8957
	Gfp mid	97.0325	99.9407	97.4822	98.1518	84.1207	106.024	129.883	106.676
	Gfp bright	113	74.3626	68.0984	85.1537	57.2848	91.0156	126.479	91.5931
	% Viability loss	7.6	1.23	2.94	3.92333	2.84	1.6	2.94	2.46
HTR5A	Total Gfp	104.092	96.5579	102.055	100.902	101.297	109.837	119.578	110.237
	Gfp dim	102.591	89.906	106.73	99.7423	97.3556	86.4377	92.2372	92.0102
	Gfp mid	103.925	108.155	95.231	102.437	106.98	125.129	119.573	117.227
	Gfp bright	74.6667	138.385	85.5481	99.5333	94.0397	146.875	117.465	119.46
	% Viability loss	5.06	1.32	2.6	2.99333	3	2.3	2.33	2.54333
Icsbp1	Total Gfp	98.0169	91.0834	98.9845	96.0283	103.139	109.106	113.576	108.607
	Gfp dim	106.008	102.001	109.609	105.873	95.8955	95.2164	93.9381	95.0167
	Gfp mid	96.171	95.0474	91.3507	94.1897	113.746	109.811	115.9	113.152
	Gfp bright	86.6667	103.966	83.311	91.3145	69.2053	118.359	109.296	98.9535
	% Viability loss	6.21	1.36	3.31	3.62667	2.85	2.31	3.93	3.03
Idb1	Total Gfp	88.3	102.159	93.348	94.6024	109.602	102.603	93.9529	102.052
	Gfp dim	104.822	94.0132	98.3985	99.0779	92.5373	98.7188	95.29	95.5154
	Gfp mid	99.2661	112.93	91.4692	101.222	114.508	104.819	113.49	110.939
	Gfp bright	86.3333	94.1926	123.669	101.398	132.781	65.625	91.831	96.7458
	% Viability loss	7.04	1.45	11.2	6.56333	1.87	1.84	2.42	2.04333
IDB2	Total Gfp	93.1314	109.107	96.8275	99.6887	105.626	102.647	105.138	104.47
	Gfp dim	114.029	80.543	99.4662	98.0128	92.2777	96.3384	93.6328	94.083
	Gfp mid	82.6101	131.346	96.0308	103.329	110.667	106.713	119.889	112.423
	Gfp bright	71.3333	106.091	126.443	101.289	158.278	100.391	77.4648	112.045
	% Viability loss	9.35	0.54	4.74	4.87667	4.01	2.06	2.73	2.93333
IDB3	Total Gfp	91.0041	94.8431	99.2994	95.0489	100.269	108.837	97.8994	102.335
	Gfp dim	107.007	96.3627	104.271	102.547	89.0006	97.8091	93.9381	93.5826
	Gfp mid	96.6816	106.762	95.4384	99.6272	120.207	99.8967	114.912	111.672
	Gfp bright	77	96.1756	93.8702	89.0153	130.132	153.906	88.4507	124.163
	% Viability loss	5.26	1.41	4.32	3.66333	2.81	1.64	1.67	2.04
IDB4 (ID4)	Total Gfp	103.047	96.9389	106.51	102.165	104.966	113.342	115.431	111.246
	Gfp dim	92.603	89.4013	93.7083	91.9042	92.6022	89.0001	82.89	88.1641
	Gfp mid	120.006	110.854	104.68	111.847	113.38	122.995	140.312	125.562
	Gfp bright	133	139.377	118.658	130.345	123.179	136.719	161.972	140.623
	% Viability loss	5.17	1.02	3.83	3.34	2.43	1.63	3.61	2.55667
IFI16	Total Gfp	100.901	108.383	99.4883	102.924	94.4508	107.346	96.6627	99.4865
	Gfp dim	102.138	80.9955	111.63	98.2545	94.3056	98.3246	94.883	95.8377
	Gfp mid	104.403	128.707	86.878	106.663	110.728	103.959	112.265	108.984
	Gfp bright	86.3333	124.504	81.7897	97.5424	122.517	102.734	97.4648	107.572
	% Viability loss	6.35	1.08	3.79	3.74	2.5	1.13	1.84	1.82333
Ikbkb	Total Gfp	99.1888	99.7587	102.448	100.465	100.744	107.391	101.519	103.218
	Gfp dim	102.528	94.4831	107.092	101.368	95.5224	91.2744	94.9266	93.9078
	Gfp mid	103.255	106.109	95.231	101.532	109.814	114.423	111.12	111.786
	Gfp bright	94	115.722	84.9217	98.2147	101.987	181.25	97.7465	126.994
	% Viability loss	6.37	0.91	3.7	3.66	3.57	1.31	1.92	2.26667
ILF3	Total Gfp	99.2969	96.6341	102.543	99.4912	93.9903	111.925	107.829	104.582
	Gfp dim	105.4	92.2903	107.512	101.734	99.5457	93.9125	93.0368	95.4983
	Gfp mid	98.4046	112.9	97.1564	102.82	99.5123	115.628	117.875	111.005
	Gfp bright	80.6667	98.017	78.3893	85.691	122.185	143.75	101.127	122.354
	% Viability loss	6.01	1.13	3.7	3.61333	2.58	1.93	2.33	2.28
INVS	Total Gfp	103.588	94.1954	101.755	99.8461	96.7073	107.749	125.489	109.982
	Gfp dim	98.1898	97.0762	111.687	102.318	103.634	94.1248	94.0544	97.2711
	Gfp mid	108.296	102.61	93.3649	101.424	94.971	109.363	111.91	105.415
	Gfp bright	144.667	112.89	67.2036	108.253	72.5166	140.234	141.972	118.241
	% Viability loss	6.36	1.32	3.22	3.63333	2.49	2.16	3.62	2.75667
IRF1	Total Gfp	99.8378	102.07	106.227	102.712	98.7182	108.121	100.937	102.592
	Gfp dim	107.147	86.8952	115.176	103.073	103.439	97.8394	100.858	100.712
	Gfp mid	98.2131	124.407	89.0699	103.897	99.5733	108.537	105.313	104.474
	Gfp bright	56	93.3428	66.1298	71.8242	48.3444	51.1719	56.9014	52.1392
	% Viability loss	6.73	0.87	3.45	3.68333	2.64	2.65	2.13	2.47333
IRF2	Total Gfp	96.3223	94.4113	102.133	97.6223	95.6789	108.375	97.2083	100.421
	Gfp dim	102.278	100.418	112.564	105.087	102.807	88.3178	90.7545	93.9596
	Gfp mid	106.222	98.4579	83.4419	96.0406	99.6647	126.575	126.21	117.483
	Gfp bright	67.6667	100.425	92.0805	86.724	52.9801	120.703	87.3239	87.0024
	% Viability loss	6.67	1.67	3.89	4.07667	2.48	2	2.36	2.28
IRF4	Total Gfp	92.194	94.2716	94.2612	93.5756	111.52	100.873	96.0807	102.825
	Gfp dim	109.301	101.793	95.8437	102.312	90.3958	93.1696	96.4384	93.3346
	Gfp mid	90.8424	101.038	104.976	98.9522	117.738	111.773	109.421	112.978
	Gfp bright	94	77.9037	100.761	90.8881	137.086	126.172	102.535	121.931
	% Viability loss	8.66	1.86	6.09	5.53667	2.91	2.97	2.04	2.64
IRX1	Total Gfp	94.3934	113.756	98.7326	102.294	104.782	111.522	110.812	109.039
	Gfp dim	106.008	65.3846	106.94	92.7776	86.2427	92.5479	103.591	94.1271
	Gfp mid	95.7881	153.292	91.795	113.625	122.249	117.522	89.6307	109.8
	Gfp bright	91	130.17	86.443	102.538	141.06	121.484	118.592	127.045
	% Viability loss	8.27	0.99	5.35	4.87	3.66	2.93	1.94	2.84333
IRX2	Total Gfp	97.6023	101.727	102.385	100.572	109.724	109.374	99.8636	106.321
	Gfp dim	99.8283	92.969	97.4833	96.7602	89.4711	86.8016	99.2005	91.8244
	Gfp mid	105.775	108.185	104.532	106.164	123.529	128.227	99.7037	117.153
	Gfp bright	120.667	113.456	103.893	112.672	64.5695	150.391	102.817	105.926
	% Viability loss	7.21	1.48	5.05	4.58	3.33	2.26	1.62	2.40333
IRX3	Total Gfp	106.021	97.7391	99.6143	101.125	103.185	104.02	104.447	103.884
	Gfp dim	99.0637	95.9798	105.014	100.019	95.8469	90.3343	87.0039	91.0617
	Gfp mid	109.541	104.775	95.8235	103.38	110.515	121.274	129.883	120.557
	Gfp bright	121	112.323	95.481	109.601	81.7881	120.703	123.944	108.812
	% Viability loss	7.57	1.67	3.78	4.34	2.7	2.24	3.01	2.65
ISGF3G	Total Gfp	110.853	120.526	102.732	111.37	101.113	110.195	110.103	107.137
	Gfp dim	94.2104	47.5983	107.092	82.9671	94.4354	86.5287	95.2755	92.0799
	Gfp mid	120.294	179.3	93.3057	130.966	113.715	130.775	108.394	117.628
	Gfp bright	93.6667	155.807	91.0962	113.523	92.3841	115.625	131.549	113.186
	% Viability loss	6.94	0.6	4.7	4.08	2.32	2.92	2.27	2.50333
ISL1	Total Gfp	97.9809	106.821	103.928	102.91	107.376	115.117	106.011	109.501
	Gfp dim	102.887	78.0717	106.749	95.9027	91.9533	91.2137	94.2143	92.4604
	Gfp mid	103.382	129.478	95.0829	109.314	114.416	110.809	110.093	111.773
	Gfp bright	83.6667	133.569	90.7383	102.658	106.291	200.781	141.972	149.681
	% Viability loss	7.41	1.05	3.61	4.02333	3.09	2.56	2.12	2.59
JARID2	Total Gfp	101.875	102.185	99.079	101.046	103.538	108.539	119.796	110.625
	Gfp dim	98.1273	87.1041	105.472	96.9011	88.6113	78.6749	99.6802	88.9888
	Gfp mid	114.55	121.767	98.3116	111.543	121.762	151.05	102.074	124.962
	Gfp bright	91	106.374	85.1007	94.1582	123.51	87.1094	98.5915	103.07
	% Viability loss	8.66	1.58	3.31	4.51667	4.35	4.21	3.4	3.98667
JUN	Total Gfp	95.1505	97.6121	100.905	97.8893	101.758	108.554	119.069	109.793
	Gfp dim	99.9532	86.8082	103.584	96.7819	99.6269	82.5411	98.1974	93.4551
	Gfp mid	107.786	114.561	98.6967	107.014	101.463	130.052	102.311	111.275
	Gfp bright	111.333	139.518	90.3803	113.744	92.3841	202.734	112.113	135.744
	% Viability loss	9.44	1.18	3.55	4.72333	2.42	6.47	4.14	4.34333
JUNB	Total Gfp	98.7741	101.448	101.96	100.727	99.1941	107.033	104.774	103.667
	Gfp dim	96.4419	75.9659	107.989	93.4655	102.109	87.5749	98.052	95.912
	Gfp mid	115.029	136.507	88.5664	113.367	97.7446	121.17	105.076	107.997
	Gfp bright	98	127.904	102.998	109.634	79.4702	187.5	89.0141	118.661
	% Viability loss	7.22	1.58	3.61	4.13667	2.36	2.76	3.17	2.76333
JUND1	Total Gfp	93.0773	95.8466	98.9687	95.9642	104.72	108.017	103.228	105.322
	Gfp dim	102.887	104.682	106.711	104.76	100.633	85.0125	93.124	92.9231
	Gfp mid	106.35	97.0641	98.1931	100.536	105.12	125.301	120.877	117.1
	Gfp bright	57.6667	72.238	80.8949	70.2665	46.0265	228.906	61.6901	112.208
	% Viability loss	11.66	2.1	4.19	5.98333	2.89	4.55	4.76	4.06667
KLF1	Total Gfp	87.0921	95.5798	98.8113	93.8278	104.183	101.141	96.0626	100.462
	Gfp dim	105.821	97.4417	98.8942	100.719	88.5951	93.9428	102.689	95.0758
	Gfp mid	96.7773	103.529	89.7216	96.676	126.12	116.007	97.0176	113.048
	Gfp bright	77.6667	101.841	137.36	105.623	96.3576	70.7031	56.6197	74.5602
	% Viability loss	13.37	2.2	10.68	8.75	3.46	2.7	1.84	2.66667
KLF12	Total Gfp	99.3149	113.642	105.676	106.211	111.659	111.403	103.592	108.884
	Gfp dim	94.1167	66.9509	105.891	88.9863	82.9007	100.129	99.7965	94.2754
	Gfp mid	116.656	148.488	94.2536	119.799	132.612	101.067	99.3087	110.996
	Gfp bright	128	146.176	93.8702	122.682	124.503	97.2656	98.0282	106.599
	% Viability loss	12.23	0.59	7.84	6.88667	4.33	2.59	2.55	3.15667
KLF2	Total Gfp	104.164	96.2911	96.182	98.8792	100.407	106.898	114.086	107.13
	Gfp dim	94.6005	87.0171	104.366	95.3279	88.0273	96.7175	97.7032	94.1493
	Gfp mid	114.678	114.057	92.6244	107.12	122.798	102.995	105.037	110.276
	Gfp bright	150.333	134.561	97.5391	127.478	111.921	140.234	114.085	122.08
	% Viability loss	8.43	1.57	5.07	5.02333	3.77	2.18	3.07	3.00667
KLF3	Total Gfp	104.092	106.821	99.7717	103.562	111.582	112.163	117.25	113.665
	Gfp dim	93.118	82.3181	108.942	94.7927	82.1544	91.0469	93.0659	88.7557
	Gfp mid	121.091	133.689	78.7618	111.181	134.928	119.208	121.074	125.07
	Gfp bright	114.667	87.1105	127.875	109.884	96.0265	155.859	78.0282	109.971
	% Viability loss	6.11	1.36	7.38	4.95	3.61	1.75	2.2	2.52
KLF4	Total Gfp	97.1696	122.329	98.0713	105.857	90.4751	100.127	100.664	97.0886
	Gfp dim	105.805	43.6478	118.99	89.4808	99.2051	96.0807	105.815	100.367
	Gfp mid	97.3516	196.412	84.3602	126.041	102.347	107.676	85.3249	98.4494
	Gfp bright	94	106.941	61.1186	87.353	101.987	120.703	80.2817	100.991
	% Viability loss	7.98	0.22	5.88	4.69333	2.71	3.31	2.57	2.86333
BTEB1	Total Gfp	98.8462	108.472	91.1753	99.4978	110.523	104.333	97.2447	104.033
	Gfp dim	111.314	79.9513	111.554	100.94	92.7482	94.049	96.482	94.4264
	Gfp mid	84.5884	137.04	86.2559	102.628	119.689	112.943	114.517	115.716
	Gfp bright	98.6667	88.5269	78.3893	88.5276	76.4901	103.906	52.1127	77.503
	% Viability loss	7.75	1.32	5.22	4.76333	4.85	3.28	2.16	3.43
HIVEP3	Total Gfp	94.5376	106.402	95.3003	98.7465	112.764	105.795	107.629	108.729
	Gfp dim	99.1105	84.1281	112.679	98.6391	85.0746	93.3212	98.4736	92.2898
	Gfp mid	111.391	123.488	89.9289	108.269	130.113	111.704	110.093	117.303
	Gfp bright	89.6667	120.68	74.8993	95.082	94.702	157.812	72.3944	108.303
	% Viability loss	11.52	1.14	4.36	5.67333	5.06	2.7	1.71	3.15667
AFF3	Total Gfp	89.3095	102.578	98.6853	96.8578	99.1634	104.691	116.941	106.932
	Gfp dim	107.6	85.2941	109.971	100.955	99.27	89.5004	100.32	96.3634
	Gfp mid	92.5973	113.968	90.7583	99.1079	105.699	123.27	103.93	110.967
	Gfp bright	80	150.567	84.2058	104.924	68.8742	123.828	61.4085	84.7036
	% Viability loss	16.03	1.53	4.33	7.29667	2.5	2.58	3.22	2.76667
LBX1H	Total Gfp	96.106	113.464	92.8442	100.805	105.15	105.616	112.285	107.684
[truncated: 5,671 more rows]

## Sheet: siRNA screen_raw data_2
	MFI normalized values
[truncated: 1,462 more rows]

## Sheet: scRNAseq_Cluster_Markers_Fig, 6
	p_val	avg_logFC	pct.1	pct.2	p_val_adj	cluster	gene
[truncated: 406 more rows]

[truncated: 4 more sheets: scRNAseq_DEGs SSCs_Fig. 6F, SB, DEGs progenitors_Fig. 6F, SB, DEGs differentiating_Fig. 6F, S, Top 5 pathways (2)]
